# Supplementary material for: Differential Non-Volatile Metabolomics in High- and Low-Alcohol Strong-Flavor Baijiu by Non-Targeted Approach
Source: Foods. 2025 Dec 22;15(1):37. doi: 10.3390/foods15010037 (PMC12785947; doi:10.3390/foods15010037)
Supplement: Supplementary file 1 [file foods-15-00037-s001.zip › Table S1.xlsx]

## Sheet: Table S1 All NVOC compounds
No.	Component name	Class I	Formula	CAS	MZLM3-H	MZLM3-L	MZLM6-H	MZLM6-L	MZLM9-H	MZLM9-L	TZL-H	TZL-L	HZL-H	HZL-L	SGJF-H	SGJF-L	SGSF-H	SGSF-L	HLZM-H	HLZM-L	SH-H	SH-L	HLQH-H	HLQH-L	HLMX-H	HLMX-L	GY-H	GY-L
1	Phosphite	Homogeneous non-metal compounds	H3O3P	14901-63-4	-	-	0.00055±0.00018d	-	-	-	-	0.00093±0.00054d	0.00077±0.00017d	0.00072±0.0002d	0.00179±0.00105bcd	0.00061±0.00012d	0.00069±0.00029d	0.00104±0.00016cd	0.00098±0.00015cd	0.00039±0.00016d	-	0.00038±0.00019d	0.00432±0.0004a	0.00283±0.00116abc	0.0035±0.00322ab	0.00099±0.00016cd	0.00099±0.00015cd	0.00121±0.00019cd
2	Sulfite	Homogeneous non-metal compounds	H2O3S	14265-45-3	0.00048±0.00033ef	0.00077±0.00019def	0.00064±0.00024def	0.00096±0.00036cde	-	0.00062±0.00043def	0.00079±0.00056def	0.00182±0.0001c	0.00177±0.00034c	0.00136±0.00036cd	0.00088±0.00012de	0.0008±0.00016def	0.00137±0.00016cd	0.00115±0.00016cde	-	-	-	-	0.04545±0.00119a	0.00408±0.00033b	-	-	-	0.00053±0.00027def
3	Malonic acid	Organic acids and derivatives	C3H4O4	141-82-2	0.0057±0.00038de	0.00813±0.00053bc	0.00976±0.00039b	0.00908±0.00083b	0.00703±0.00046cd	0.02284±0.00252a	0.00704±0.00065cd	0.00578±0.0008de	0.00547±0.00038de	0.00596±0.00093de	0.00584±0.00048de	0.00496±0.00028ef	0.00648±0.00025cde	0.00366±0.00034fg	0.00053±0.00022hi	0.00128±0.00034hi	0.00103±0.00038hi	0.00042±0.00013hi	-	-	0.00065±0.00023hi	0.00103±0.0001hi	0.00211±0.00031gh	0.00886±0.00039b
4	Coumestan	Phenylpropanoids and polyketides	C15H8O3	479-12-9	-	-	-	-	-	-	-	-	-	-	-	-	-	-	0.00172±0.00031b	-	0.05638±0.0141a	0.0572±0.00535a	-	-	0.00608±0.00073b	0.00342±0.00031b	-	-
5	4-Methyldibenzothiophene	Phenylpropanoids and polyketides	C13H10S	7372-88-5	0.00749±0.00282cde	0.00145±0.00051hij	0.0029±0.00031ghij	0.0046±0.00213efgh	0.00784±0.00131cd	0.01575±0.00228b	0.00089±0.00015ij	0.00897±0.00101cd	0.00678±0.00136cdef	0.00964±0.00234c	0.00243±0.00061hij	0.00368±0.00033fghi	0.00595±0.00097defg	0.008±0.00063cd	-	-	0.0035±0.00121ghi	0.00381±0.00051fghi	-	-	-	0.00344±0.00123ghi	0.02502±0.00133a	0.01567±0.00159b
6	Cibulins	Phenylpropanoids and polyketides	C3H8OS		0.00168±0.00089gh	0.00693±0.0015de	0.01276±0.00113b	0.0087±0.00098cde	0.00588±0.00137ef	0.011±0.00315bc	0.01255±0.00052b	0.00728±0.00174de	0.0089±0.00065cd	0.00873±0.00035cd	0.01241±0.00181b	0.00559±0.00082ef	0.00806±0.0006de	0.0038±0.00138fg	-	-	-	-	-	-	-	-	-	0.03919±0.00075a
7	3-Methylthiopropionic acid	Phenylpropanoids and polyketides	C4H8O2S	646-01-5	0.0068±0.00085cdef	0.00369±0.00044hij	0.00383±0.00041ghij	0.00555±0.00057defgh	0.00672±0.00164cdef	0.01427±0.00244ab	0.00455±0.00059fghij	0.00912±0.002c	0.00636±0.00042defg	0.00913±0.00127c	0.00265±0.00015j	0.00558±0.00056defgh	0.00527±0.00062efghi	0.00449±0.00083hgfij	0.00285±0.00026ij	0.00798±0.0001cd	0.00778±0.00118cde	0.00655±0.0001def	-	-	0.01243±0.00182b	0.01251±0.00106b	0.00912±0.0008c	0.01641±0.00062a
8	Thiophene-2-carboxylic acid	Phenylpropanoids and polyketides	C5H4O2S	527-72-0	0.00613±0.00071f	0.01251±0.00173bcd	0.01619±0.0024a	0.01225±0.00085cd	0.00771±0.00008ef	0.01592±0.00343a	0.01408±0.00052abc	0.01064±0.00066de	0.01418±0.0021abc	0.01184±0.00195cd	0.0123±0.00062cd	0.00984±0.00028de	0.01066±0.00204de	0.00779±0.00121ef	-	-	-	-	-	-	-	-	0.00233±0.00034g	0.01561±0.00127ab
9	Norepinephrine	Phenylpropanoids and polyketides	C8H11NO3	51-41-2	0.01056±0.00101cdf	0.01429±0.0009c	0.01164±0.00143cd	0.0115±0.00104cd	0.02488±0.00142b	0.08775±0.01347a	0.0051±0.0005def	0.0037±0.00077ef	0.0029±0.00107f	0.00203±0.00028f	0.00299±0.00049f	-	0.01151±0.00081cd	0.00655±0.00043def	-	-	-	-	-	-	0.00077±0.00015f	0.00306±0.00048f	0.00149±0.00053f	-
10	Ethylphosphate	Phenylpropanoids and polyketides	C2H7O4P	1623-14-9	0.0086±0.00048ef	0.00642±0.00138efghi	0.00615±0.00058efghij	0.00628±0.00063efghi	0.02722±0.00277b	0.05218±0.00791a	0.00534±0.00123efghi	0.00512±0.00049fghi	0.00348±0.0005hijk	0.00356±0.00054ghijk	0.00491±0.00062fghi	0.00354±0.00061hijk	0.01345±0.00111cd	0.00835±0.00071efg	-	0.0044±0.00078fghijk	0.00827±0.00036efgh	0.00882±0.00075def	-	-	0.00135±0.00027jk	0.01005±0.00229de	0.01551±0.00105c	0.00327±0.00036ijk
11	1-Propanesulfonic acid	Organic acids and derivatives	C3H8O3S	5284-66-2	0.00084±0.00021b	-	0.00481±0.00079b	0.004±0.0007b	0.00299±0.00156b	0.00587±0.00054b	0.00794±0.00109b	0.00621±0.00082b	0.00583±0.00135b	0.00573±0.0021b	0.00238±0.00068b	0.00173±0.00056b	0.00588±0.00165b	0.00395±0.00174b	-	-	-	-	0.11409±0.02131a	0.00904±0.0028b	-	-	0.0017±0.00045b	0.00281±0.00124b
12	Eriodictyol	Phenylpropanoids and polyketides	C15H12O6	552-58-9	-	-	-	-	0.1802±0.00527a	-	-	-	0.00366±0.00102bc	-	-	0.00259±0.00114cd	0.00345±0.00078bcd	0.00389±0.00023bc	-	0.00282±0.0013cd	0.00322±0.00114cd	0.00235±0.00033cd	-	-	-	0.00314±0.00172cd	0.00385±0.00143bc	0.00684±0.00302b
13	D-Glucuronic acid	Carbohydrates and carbohydrate conjugates	C6H10O7	70021-34-0	0.00966±0.00148c	0.00737±0.00105c	0.00627±0.00118c	0.00839±0.00096c	0.03174±0.00332b	0.09801±0.01945a	0.00435±0.00068c	0.00333±0.001c	0.00247±0.00054c	0.00316±0.00092c	0.00267±0.0001c	-	0.00663±0.00042c	0.0046±0.00022c	-	0.00415±0.00065c	0.00885±0.00409c	0.0103±0.0013c	0.00109±0.00017c	-	0.00211±0.00098c	0.00327±0.00046c	0.00315±0.00069c	0.00526±0.00273c
14	1-(Methylthio)propyl propyl disulfide	Organosulfur compounds	C7H16S3	126876-22-0	0.00851±0.00028ij	0.0173±0.00029bc	0.02734±0.00044a	0.01231±0.00105fg	0.00903±0.00037hi	0.0114±0.00207gh	0.02792±0.00132a	0.01453±0.00166def	0.02632±0.00134a	0.01577±0.00092cde	0.01962±0.00126b	0.01288±0.00285fg	0.01321±0.00133efg	0.0074±0.00023ij	-	-	-	-	0.01674±0.00101cd	0.00261±0.0006k	-	-	0.00627±0.00014j	0.00859±0.00071ij
15	Senecioic acid	Fatty acids and conjugates	C5H8O2	541-47-9	0.01253±0.0013bc	0.01521±0.00079b	0.01454±0.00029b	0.01334±0.00109b	0.01346±0.00035b	0.02255±0.00367a	0.01369±0.00103b	0.01444±0.00139b	0.01447±0.00127b	0.01391±0.00285b	0.01418±0.00073b	0.01222±0.00078bc	0.01326±0.00054bc	0.0103±0.00022c	0.00592±0.00032de	0.00706±0.00028d	0.00597±0.00081de	0.00529±0.00016de	0.00333±0.00049e	0.00415±0.00042de	0.00547±0.00062de	0.00538±0.00031de	0.00596±0.00047de	0.01029±0.00065c
16	Porphobilinogen	Organic nitrogen compounds	C10H14N2O4	487-90-1	0.013±0.00055def	0.01724±0.0025cd	0.01333±0.00565de	0.02046±0.00266bc	0.02588±0.00183b	0.08446±0.01096a	0.00709±0.00055efgh	0.00612±0.00039fghi	0.00398±0.00094ghi	0.00372±0.00073ghi	0.00733±0.00087efgh	0.00526±0.00143ghi	0.02414±0.00044bc	0.01298±0.00024def	-	-	0.00227±0.00076ghi	0.00507±0.00046ghi	-	-	0.00093±0.00043hi	0.0057±0.00067ghi	0.00844±0.0013efg	0.00825±0.001efg
17	2-Ketobutyric acid	Organic acids and derivatives	C4H6O3	600-18-0	0.00723±0.00167cdefg	0.00827±0.00193cdefg	0.01092±0.001cde	0.00822±0.00052cdefg	0.02676±0.00226b	0.07706±0.01046a	0.00997±0.00201cdef	0.00744±0.00196cdefg	0.00555±0.00021defg	0.00603±0.00177cdefg	0.00667±0.00084	0.006±0.00035cdefg	0.00608±0.00136cdefg	0.00674±0.00104cdefg	0.00299±0.00036fg	0.00766±0.00136cdefg	0.01179±0.00648cd	0.01285±0.00045c	0.00299±0.00187fg	0.00183±0.00064g	0.0044±0.00072efg	0.00388±0.00033efg	0.00425±0.00109efg	0.00658±0.00146cdefg
18	(S)-3,4-Dihydroxybutyric acid	Organic acids and derivatives	C4H8O4	1518-61-2	0.0041±0.00059de	0.0051±0.00175cde	0.00332±0.00055de	0.00621±0.00139cde	0.05366±0.00104b	0.22275±0.03529a	0.00149±0.00036e	0.0018±0.00032e	-	-	-	-	0.00386±0.00056de	0.00332±0.00034de	-	0.00218±0.00041e	0.02337±0.00804c	0.02143±0.00314cd	-	-	-	-	-	0.00203±0.00126e
19	Propyl 1-(propylthio)propyl disulfide	Organosulfur compounds	C9H20S3	126876-27-5	0.01997±0.00102c	0.01011±0.00202cdef	0.01979±0.00211c	0.00739±0.00128def	0.0538±0.00596b	0.16349±0.01869a	0.01648±0.00344cd	0.00708±0.00119def	0.01357±0.00179cde	0.00701±0.00235def	0.00966±0.00143cdef	0.00495±0.0015ef	0.00971±0.00098cdef	0.0044±0.00052ef	-	-	0.00391±0.00199ef	-	0.00547±0.0008ef	-	-	-	0.00376±0.00079ef	0.00298±0.00057ef
20	2-Butenal	Organic oxygen compounds	C4H6O	123-73-9	0.01007±0.0001g	0.02747±0.00164bc	0.0394±0.0006a	0.02406±0.00068c	0.01462±0.00085f	0.02766±0.00423b	0.02531±0.00048	0.01569±0.00124f	0.01964±0.00115de	0.01561±0.00145f	0.02439±0.00059c	0.01732±0.00077ef	0.02108±0.00124d	0.01078±0.0003g	0.00061±0.00024i	0.00065±0.00011i	0.00089±0.00049i	0.00087±0.00017i	0.00069±0.00018i	0.00069±0.00033i	0.00081±0.0001i	0.00131±0.00028hi	0.0042±0.00025h	0.0153±0.00072f
21	p-Cresol	Benzenoids	C7H8O	106-44-5	0.01503±0.0016def	0.02185±0.0012b	0.0239±0.0007b	0.01624±0.00202cd	0.01325±0.00074efg	0.01498±0.00154def	0.02132±0.00071b	0.01582±0.00062cde	0.01668±0.00195cd	0.0131±0.00071efg	0.03203±0.00262a	0.0183±0.00041c	0.01704±0.00011cd	0.01232±0.00105fgh	0.00981±0.00169hij	0.0098±0.00092hij	0.00799±0.00025ij	0.00709±0.00039jk	0.00376±0.00114l	0.00286±0.00031l	0.00504±0.00103kl	0.00465±0.00025kl	0.0073±0.00063jk	0.01061±0.00067ghi
22	3-(Methylthio)-1-propanol	Organosulfur compounds	C4H10OS	505-10-2	0.01519±0.00032hij	0.02633±0.00155bc	0.03433±0.00107a	0.0247±0.00087cd	0.0168±0.00076ghi	0.02444±0.0038cd	0.0303±0.00049ab	0.02228±0.00375cdef	0.02378±0.00136cde	0.01948±0.00292efgh	0.03169±0.00244b	0.01854±0.00137fgh	0.02028±0.00072defg	0.0134±0.00163ij	0.00016±0.00009k	0.00008±0.00001k	0.02521±0.00522c	0.01519±0.00184hij	0.00308±0.00014k	0.00025±0.00005k	0.00055±0.00022k	0.00101±0.00068k	0.0104±0.00054j	0.01545±0.00157ghi
23	Etidronic acid	Organic acids and derivatives	C2H8O7P2	2809-21-4	0.02861±0.00417b	0.02082±0.00643cde	0.02839±0.00518b	0.02127±0.00244cd	0.02457±0.0032bc	0.04065±0.0029a	0.01882±0.00027cdef	0.01545±0.0011defg	0.01354±0.00146fg	0.0127±0.00173fg	0.0179±0.00108cdef	0.01446±0.00268efg	0.02099±0.00099cde	0.01289±0.00091fg	0.01543±0.00168defg	0.01571±0.00118defg	0.00918±0.00534gh	0.00941±0.00139gh	0.00341±0.00046hi	-	0.00996±0.00128gh	0.01357±0.00205fg	0.01275±0.00109fg	0.01843±0.00097cdef
24	Chlorate	Organic acids and derivatives	ClHO3		0.02118±0.00512cd	0.01968±0.00662de	0.02276±0.00189cd	0.01939±0.00049de	0.02995±0.00235bc	0.10602±0.01224a	0.01406±0.00155defgh	0.01581±0.00119defg	0.01024±0.00106fgh	0.01123±0.00139efgh	0.00822±0.00203fgh	0.00969±0.00023fgh	0.02302±0.00178cd	0.01553±0.00065defg	0.00703±0.0009gh	0.01604±0.00052defg	0.00877±0.0066fgh	0.01615±0.00012def	0.0079±0.00061fgh	0.00875±0.00078fgh	0.00625±0.00169h	0.00931±0.0023fgh	0.03578±0.00195b	0.02309±0.00202cd
25	Ribitol	Carbohydrates and carbohydrate conjugates	C5H12O5		0.02432±0.00178cde	0.01338±0.00737efgh	0.01618±0.00133defg	0.0194±0.00166def	0.03916±0.0043b	0.14421±0.01973a	0.01188±0.00119fgh	0.01037±0.00174fghi	0.00825±0.0021fghi	0.00686±0.00074ghi	0.00853±0.00077fghi	0.00751±0.00188ghi	0.03182±0.00147bc	0.0194±0.00033def	-	0.00184±0.00056hi	-	0.02467±0.00109cde	-	-	0.00453±0.00255hi	0.00718±0.00171ghi	0.01843±0.00145defg	0.02631±0.0019cd
26	Propenoylcarnitine	Lipids and lipid-like molecules	C10H17NO4		0.02708±0.00328cde	0.02638±0.00187cdef	0.02855±0.00049c	0.02761±0.00259cd	0.05231±0.00321b	0.23961±0.02872a	0.01161±0.00049fghi	0.01315±0.00033defghi	0.01003±0.00026hi	0.01222±0.00061efghi	0.01068±0.00074ghi	0.00896±0.00144hi	0.02565±0.00146cdefg	0.01425±0.00139cdefghi	-	0.00389±0.00105hi	0.00856±0.00245hi	0.01392±0.00056cdefghi	-	-	0.00343±0.00036hi	0.00754±0.00109hi	0.00875±0.0004hi	0.01748±0.00089cdefgh
27	1-(2,4,6-Trimethoxyphenyl)-1,3-butanedione	Organic oxygen compounds	C13H16O5	480-27-3	0.10269±0.00386a	0.03068±0.00265def	0.00959±0.00253hi	0.02798±0.00567defg	0.05523±0.00274b	0.03206±0.00449cde	0.00672±0.00311hij	0.02848±0.00202defg	0.03255±0.00356cd	0.0397±0.00651c	0.01218±0.00497h	0.02334±0.00273fg	0.03475±0.00068cd	0.02105±0.00174g	-	-	0.00496±0.00122hij	0.00753±0.00211hij	-	-	0.00392±0.00123ij	-	0.02394±0.00288efg	0.05774±0.00661b
28	D-Xylose	Carbohydrates and carbohydrate conjugates	C5H10O5	58-86-6	0.02748±0.00219def	0.0112±0.00293efgh	0.01047±0.00227efgh	0.03076±0.02445de	0.05462±0.00318bc	0.13359±0.02074a	0.00628±0.00264fgh	0.00972±0.00101efgh	0.00519±0.00024gh	0.00459±0.00062gh	0.00446±0.00051gh	0.00271±0.00109gh	0.02332±0.00084defg	0.00893±0.00149fgh	0.00972±0.01279efgh	0.00564±0.00097gh	0.05925±0.02141bc	0.06612±0.00555b	0.04337±0.00319cd	-	-	0.00356±0.00052gh	0.00539±0.00261gh	0.0103±0.00542efgh
29	Gamma-CEHC	Organoheterocyclic compounds	C15H20O4	178167-75-4	0.09183±0.01116b	0.02351±0.00831ef	-	0.0253±0.00349e	0.15076±0.00354a	0.01646±0.00689efgh	-	0.02005±0.00288efg	0.01727±0.00257efg	0.02123±0.00362efg	0.01461±0.00348efgh	0.01376±0.00623fgh	0.05192±0.0048d	0.02345±0.00619ef	-	-	0.0232±0.0056ef	0.00561±0.00131hi	-	-	-	-	0.01124±0.00464ghi	0.06647±0.00561c
30	Hexanoylglycine	Amino acids, peptides, and analogues	C8H15NO3	24003-67-6	0.01852±0.00035efg	0.01629±0.00339efgh	0.01859±0.00063efg	0.04045±0.0017c	0.01582±0.00035fgh	0.01974±0.00319ef	0.01558±0.00174fgh	0.01532±0.00132fgh	0.01233±0.00156gh	0.01255±0.00127gh	0.01417±0.00064fgh	0.01046±0.00104h	0.02677±0.00149d	0.02022±0.00157def	0.0138±0.00061fgh	0.01016±0.00108h	0.01522±0.00151fgh	0.014±0.0022fgh	0.02296±0.0028de	0.00974±0.00169h	0.11033±0.00544b	0.1253±0.00917a	0.01396±0.00151fgh	0.01247±0.00204gh
31	Thiodiacetic acid	Organic acids and derivatives	C4H6O4S	123-93-3	0.007±0.00098d	0.01624±0.00803c	0.02409±0.00165b	0.02289±0.00139bc	0.00525±0.00069d	-	0.0066±0.00049d	0.00483±0.00044d	0.0029±0.00029d	0.00203±0.00058d	-	-	0.00234±0.00052d	-	-	0.00093±0.00035d	-	-	0.51016±0.01163a	0.03023±0.00171b	-	0.0026±0.00049d	-	0.00145±0.00065d
32	3-Methoxybenzenepropanoic acid	Organic acids and derivatives	C10H12O3	10516-71-9	0.06876±0.00481b	0.02908±0.00143ef	0.01473±0.00244h	0.03147±0.00215def	0.04149±0.00326c	0.03161±0.00803def	0.01541±0.00154gh	0.04279±0.00558c	0.02973±0.00429ef	0.03915±0.00634cd	0.02331±0.0022fg	0.03643±0.00127cde	0.03844±0.00242cd	0.02678±0.00275f	0.00374±0.00089j	0.00365±0.00078j	0.01302±0.00239hi	0.01753±0.001gh	0.00177±0.00059j	0.00318±0.00012j	0.00532±0.00068ij	0.00211±0.00077j	0.03745±0.00168cde	0.13042±0.00567a
33	Epicatechin	Phenylpropanoids and polyketides	C15H14O6	490-46-0	0.04049±0.00575de	0.00594±0.00152f	0.01078±0.0016f	0.00348±0.00168f	0.04728±0.0033d	0.09194±0.01266c	-	-	-	-	-	-	0.00426±0.00175f	0.00176±0.00106f	0.02314±0.00111ef	0.01402±0.00121f	0.00552±0.0026f	0.00272±0.0013f	-	-	0.29788±0.03743a	0.20445±0.01898b	-	-
34	3-Furoic acid	Organoheterocyclic compounds	C5H4O3	488-93-7	0.02324±0.0008c	0.02517±0.0014c	0.02765±0.0007c	0.02383±0.00144c	0.03612±0.00111c	0.29749±0.04284a	0.02269±0.00108c	0.02045±0.00169c	0.01869±0.00141c	0.01783±0.00227c	0.01949±0.00072c	0.01669±0.00042c	0.01946±0.00035c	0.0154±0.00073c	0.01701±0.00066c	0.08622±0.0011b	0.01656±0.00147c	0.01567±0.00044c	0.01846±0.0016c	0.01726±0.00333c	0.01785±0.00126c	0.02048±0.00067c	0.01725±0.00111c	0.03421±0.00226c
35	5-Sulfosalicylic acid	Benzenoids	C7H6O6S	35552	0.07597±0.01689a	0.02964±0.00079bcdef	0.03599±0.00129bcde	0.03095±0.00042bcdef	0.03918±0.00263bcd	0.07267±0.01485a	0.02895±0.00262bcdefg	0.0363±0.00453bcde	0.02803±0.00188defg	0.0382±0.00273bcd	0.02017±0.00156fgh	0.02332±0.00296efg	0.02662±0.00191defg	0.0159±0.00092gh	0.03291±0.00588bcdef	0.0819±0.00421a	0.04238±0.00362b	0.04148±0.00357bc	-	-	0.03712±0.00377bcd	0.03366±0.00212bcde	0.00909±0.00069hi	0.0286±0.0024cdefg
36	Coumesterol	Phenylpropanoids and polyketides	C15H8O5	479-13-0	0.01324±0.00486b	-	0.00835±0.00381b	0.01105±0.00095b	0.04714±0.01586b	0.0887±0.01593b	0.00609±0.00147b	0.00982±0.00228b	0.00176±0.00039b	0.00302±0.00028b	0.00541±0.00279b	0.00139±0.00033b	0.00589±0.0007b	0.00489±0.00103b	-	0.01789±0.00258b	0.24941±0.17158b	0.31656±0.00655b	-	-	-	0.0081±0.00191b	-	-
37	Acetic acid	Organic acids and derivatives	C2H4O2	64-19-7	0.03323±0.00078efgh	0.04562±0.00279de	0.0616±0.00303b	0.04285±0.00161def	0.05888±0.00178bc	0.13752±0.02045a	0.04838±0.00388cd	0.03245±0.00221fgh	0.03462±0.00198efg	0.03274±0.00253fgh	0.03284±0.00068fgh	0.02671±0.00008ghi	0.03325±0.00177efgh	0.021±0.00128hij	0.01009±0.00032jk	0.01148±0.00166jk	0.04025±0.00804def	0.03554±0.00291efg	0.00959±0.00091jk	0.00462±0.00055k	0.01122±0.00164jk	0.01527±0.00326ijk	0.01448±0.00023ijk	0.03069±0.00169fgh
38	Medicagol	Phenylpropanoids and polyketides	C16H8O6	1983-72-8	0.01758±0.00429c	-	0.01148±0.00704c	0.0147±0.00036c	0.05033±0.01398bc	0.10673±0.01728b	0.00602±0.00078c	0.01046±0.00298c	0.00177±0.00031c	0.00395±0.00183c	-	0.00169±0.00034c	0.00774±0.00114c	0.00323±0.00155c	-	0.01242±0.00197c	0.24294±0.16963a	0.31649±0.00645a	-	-	-	0.01154±0.00402c	-	-
39	Cucurbic acid	Fatty acids and conjugates	C12H20O3	58240-50-9	0.03215±0.00475defg	0.0401±0.0034cd	0.03705±0.00262cde	0.03374±0.00463cdef	0.03558±0.00487cdef	0.04187±0.00715c	0.02844±0.00136efg	0.02842±0.00568efg	0.03236±0.00296defg	0.02815±0.00327efg	0.06023±0.00159b	0.02699±0.00384fg	0.03262±0.00111cdefg	0.02402±0.00029gh	0.01493±0.00238hi	0.01543±0.00043hi	0.0333±0.00373cdefg	0.03096±0.00139defg	0.0118±0.00363i	0.01391±0.00224i	0.01524±0.00649hi	0.01714±0.00454hi	0.03414±0.00208cdef	0.174±0.00303a
40	3-Hydroxynonanoic acid	Organic acids and derivatives	C9H18O3	40165-87-5	0.08174±0.00567c	0.03737±0.0053def	0.07003±0.00183c	0.03347±0.00244efg	0.1125±0.00516b	0.17668±0.02624a	0.0515±0.00194d	0.02964±0.00162efg	0.04259±0.00526de	0.03027±0.00279efg	0.04989±0.00196d	0.02363±0.00196fg	0.08004±0.00197c	0.02318±0.00075fgh	-	-	0.00806±0.00056hij	0.00332±0.0015j	-	-	0.00725±0.00213ij	0.01865±0.00062ghi	0.02138±0.00354ghi	0.0704±0.00261c
41	Gluconolactone	Carbohydrates and carbohydrate conjugates	C6H10O6	90-80-2	0.03219±0.00127g	0.07598±0.00306b	0.10847±0.00721a	0.05798±0.00365c	0.055±0.00223cd	0.10502±0.0154a	0.06242±0.00417c	0.04001±0.00296efg	0.04651±0.00385de	0.0356±0.00122fg	0.0458±0.00436def	0.03813±0.00347efg	0.05584±0.00165cd	0.01844±0.00086h	0.01018±0.00087hi	0.00563±0.00061i	0.00822±0.00057hi	0.00891±0.00197hi	0.01189±0.00153hi	0.01294±0.00255hi	0.00975±0.00149hi	0.0103±0.00052hi	0.01271±0.0017hi	0.05201±0.00512cd
42	Dimethylallylpyrophosphate	Lipids and lipid-like molecules	C5H12O7P2	358-72-5	0.01098±0.00082jk	0.02226±0.00563ghi	0.03515±0.00116ef	0.01761±0.00212hij	0.02815±0.0026fg	0.05787±0.0103d	0.01747±0.00388ij	0.00783±0.00111klm	0.01094±0.00054jk	0.00842±0.0007klm	0.0101±0.00193jkl	0.00671±0.00183klm	0.0131±0.00319jk	0.0044±0.00056klm	0.24731±0.00811a	0.04024±0.00229e	0.03428±0.0035ef	0.02651±0.00341fgh	-	-	0.15852±0.00166b	0.08365±0.00348c	0.00197±0.00157lm	0.01159±0.00059jk
43	Tyrosol 4-sulfate	Organosulfur compounds	C8H10O5S		0.02144±0.00069h	0.00512±0.00094ij	-	0.00697±0.00054ij	0.02053±0.00015h	0.00895±0.00248ij	0.00705±0.00092ij	0.04277±0.00358fg	0.07869±0.00913cd	0.04119±0.00272fg	0.03758±0.00102g	0.05302±0.00186e	0.08797±0.00159c	0.14004±0.00748b	0.0126±0.00051hi	0.0194±0.0009h	0.04921±0.00016ef	0.03966±0.00354g	-	-	0.00229±0.00029j	0.00166±0.00058j	0.07522±0.00148d	0.1545±0.01196a
44	Oxoadipic acid	Organic acids and derivatives	C6H8O5	3184-35-8	0.04594±0.00286g	0.08602±0.00452c	0.15038±0.00321a	0.08397±0.00466cd	0.06771±0.00401ef	0.12813±0.01787b	0.07385±0.00235de	0.04422±0.00584gh	0.04147±0.00269gh	0.0476±0.00412g	0.03781±0.00314gh	0.0331±0.00218hi	0.04833±0.00061g	0.02215±0.00085i	0.00417±0.00095j	0.00267±0.00066j	-	0.00326±0.00024j	0.00341±0.0013j	0.00424±0.00113j	0.00398±0.00085j	0.00486±0.00164j	0.00786±0.00115j	0.0622±0.00382f
45	3-(Acetylthio)-2-methylfuran	Organosulfur compounds	C7H8O2S	55764-25-5	0.04743±0.00137ghi	0.03878±0.00491ij	0.03154±0.00148jk	0.03634±0.00152jk	0.03957±0.00304hij	0.04728±0.00904ghi	0.02828±0.00233kl	0.04645±0.00296ghi	0.04845±0.00274fgh	0.05323±0.00391efg	0.05729±0.00282def	0.0642±0.00581cd	0.06382±0.00221cd	0.0866±0.00299a	0.02105±0.00107lm	0.01298±0.00031mn	0.06137±0.00631de	0.03229±0.0013jk	0.00885±0.00113n	0.00664±0.00192n	0.0096±0.0023n	0.01084±0.00206n	0.07102±0.00615bc	0.07468±0.00508b
46	mercaptoacetic acid	Organic acids and derivatives	C2H4O2S	25143	0.02981±0.0022def	0.03383±0.01146cde	0.04751±0.0028b	0.03635±0.00241cde	0.02983±0.00088def	0.03829±0.00523bcd	0.04667±0.00132b	0.04372±0.00607bc	0.03774±0.00268bcd	0.03805±0.00524bcd	0.03077±0.00358def	0.02637±0.00147ef	0.03053±0.00082def	0.02182±0.00078fg	0.00328±0.00064hi	0.00935±0.00081hi	-	0.00531±0.00012hi	0.40237±0.00993a	0.03904±0.00323bcd	-	0.00449±0.00064hi	0.01352±0.00147gh	0.02634±0.00298ef
47	2,6-Diaminopurine	Organoheterocyclic compounds	C5H6N6	1904-98-9	0.03994±0.00061defg	0.04425±0.0032bcdefg	0.04448±0.00404bcdefg	0.04422±0.00414bcdefg	0.04449±0.00288bcdefg	0.05314±0.00319b	0.04752±0.00681bcde	0.04158±0.00068cdefg	0.03324±0.00201g	0.03636±0.00133efg	0.05231±0.00777bc	0.03557±0.00109fg	0.04473±0.00461bcdef	0.03634±0.00346efg	0.04038±0.00122defg	0.03642±0.00228efg	0.08422±0.00811a	0.07348±0.00617a	0.0385±0.00313defg	0.0484±0.01144bcd	0.03724±0.00104defg	0.03978±0.00443defg	0.03791±0.00304defg	0.03841±0.00198defg
48	Phenyl salicylate	Benzenoids	C13H10O3	118-55-8	0.02006±0.00263f	0.02038±0.0016f	0.02315±0.00337ef	0.02709±0.00295ef	0.03262±0.0048def	0.04394±0.00997cd	0.03586±0.00763de	0.03581±0.00233de	0.03459±0.00539de	0.03363±0.00464def	0.04207±0.0082cd	0.04139±0.00681cd	0.04379±0.00692cd	0.0431±0.00377cd	0.05108±0.00486bc	0.0582±0.0009ab	0.05975±0.00699ab	0.05966±0.00483ab	0.05856±0.00148ab	0.05317±0.0053bc	0.06253±0.00567ab	0.06149±0.00667ab	0.06816±0.0055a	0.06694±0.00415a
49	Ethanesulfonic acid	Organic acids and derivatives	C2H6O3S	594-45-6	0.01568±0.00192fghi	0.02434±0.00603cdefg	0.0249±0.002cdefg	0.02397±0.00089cdefg	0.01652±0.00116efgh	0.03493±0.00325cd	0.03234±0.00179cde	0.03658±0.00532c	0.02994±0.00215cdef	0.03057±0.00469cdef	0.01487±0.00042fghi	0.01862±0.00308defg	0.02096±0.0025cdefg	0.01772±0.00067efgh	-	0.00855±0.00089ghi	-	-	0.62842±0.02946a	0.05888±0.00112b	-	0.00203±0.00075hi	0.01035±0.00044ghi	0.01984±0.00159defg
50	Succinylacetone	Organic acids and derivatives	C7H10O4	51568-18-4	0.04807±0.00296efg	0.06426±0.00435bc	0.07498±0.00362ab	0.05242±0.00457def	0.04619±0.00135fg	0.07895±0.00865a	0.06588±0.00668bc	0.05001±0.00514efg	0.04949±0.00498efg	0.04529±0.00586fg	0.06193±0.00192cd	0.04774±0.0057efg	0.04779±0.00455efg	0.03942±0.00125gh	0.02733±0.00103i	0.0245±0.0017ij	0.05766±0.00531cde	0.04119±0.00475gh	0.02002±0.00225ij	0.01436±0.0058j	0.03039±0.00119hi	0.04671±0.00503efg	0.04203±0.00257fg	0.05002±0.00342efg
51	Phenylacetic acid	Organic acids and derivatives	C8H8O2	103-82-2	0.06372±0.0083b	0.06401±0.00435b	0.05719±0.00542bc	0.05432±0.00349cd	0.05319±0.00337cde	0.07522±0.00666a	0.04567±0.00312defg	0.04607±0.00469defg	0.04315±0.00523fghij	0.04045±0.0024ghijk	0.04446±0.00296efgh	0.03488±0.00023ijk	0.04399±0.0023efghi	0.03848±0.00267ghijk	0.03729±0.00225ghijk	0.03585±0.00227hijk	0.05042±0.00197cdef	0.04296±0.00351fghij	0.03523±0.00187hijk	0.03422±0.00187jk	0.0317±0.00057k	0.03338±0.00324k	0.03393±0.00118jk	0.03842±0.00143ghijk
52	Homovanillic acid	Organic acids and derivatives	C9H10O4	306-08-1	0.07483±0.00312cd	0.0188±0.0029e	0.02089±0.00268e	0.01862±0.00142e	0.09438±0.00149c	0.33763±0.05312a	0.01225±0.00185e	0.01037±0.00067e	0.01097±0.00011e	0.00987±0.00161e	0.01141±0.00187e	0.00959±0.00106e	0.03011±0.00196e	0.01618±0.00026e	0.00958±0.00181e	0.06358±0.00134d	0.01449±0.0017e	0.01371±0.0008e	0.00739±0.0017e	0.0074±0.00197e	0.32643±0.01752a	0.18075±0.01139b	0.01335±0.00104e	0.01766±0.00074e
53	Gemfibrozil	Benzenoids	C15H22O3	25812-30-0	0.0095±0.00137no	0.01354±0.00241mno	0.00817±0.00348o	0.0191±0.00369lmno	0.02364±0.00266klmn	0.0262±0.00556klm	0.02471±0.00458klmn	0.03224±0.00233jkl	0.0341±0.00493jkl	0.03713±0.00574ijk	0.04248±0.00166ij	0.04504±0.00239hij	0.05855±0.00373gh	0.05033±0.00107hi	0.06949±0.00781efg	0.06666±0.00557fg	0.06915±0.00347efg	0.07964±0.00707def	0.07713±0.00572def	0.08247±0.00386de	0.08843±0.00435cd	0.09992±0.01564bc	0.10747±0.00891b	0.12343±0.01208a
54	5-Hexyltetrahydro-2-oxo-3-furancarboxylic acid	Organic acids and derivatives	C11H18O4		0.05186±0.00095g	0.07218±0.002de	0.094±0.00225bc	0.07442±0.00043d	0.05434±0.00269fg	0.08734±0.00943c	0.06255±0.00418ef	0.04983±0.00645g	0.05687±0.00624fg	0.05853±0.00363fg	0.09666±0.00534bc	0.05311±0.00415fg	0.05243±0.00431g	0.03193±0.00222h	0.01628±0.00199ij	0.0173±0.0025ij	0.10652±0.00528a	0.09317±0.00384bc	0.01134±0.00066j	0.01107±0.00231j	0.01522±0.00176ij	0.0158±0.00232ij	0.02406±0.00154hi	0.09841±0.00167ab
55	Cysteinyl-Cysteine	Amino acids, peptides, and analogues	C6H12N2O3S2		0.00505±0.00224cd	-	-	-	0.00364±0.00128d	0.0043±0.00043cd	-	-	-	-	-	-	-	0.00182±0.00097d	0.05108±0.00586b	0.04872±0.00348b	0.14726±0.07049a	0.14044±0.0188a	0.04221±0.0027bc	0.03604±0.00194bcd	0.04232±0.0081bc	0.045±0.00097b	-	-
56	Formic acid	Organic acids and derivatives	CH2O2	64-18-6	0.06868±0.003abc	0.06809±0.00175abc	0.06075±0.00319bcdef	0.06112±0.00297bcdef	0.05782±0.00296defg	0.07571±0.01141a	0.05931±0.00259cdefg	0.06499±0.00379bcd	0.05734±0.00467defg	0.05586±0.00288defgh	0.05163±0.00525fghi	0.04638±0.00256hi	0.05556±0.00069defgh	0.05003±0.00069ghi	0.05286±0.003fgh	0.0531±0.0026efgh	0.05581±0.00602defgh	0.05453±0.00294efgh	0.05772±0.00318defg	0.04265±0.00105i	0.07044±0.0033ab	0.06466±0.00198bcd	0.06305±0.00554bcde	0.06538±0.00161bcd
57	Methanethiosulfonate	Organosulfur compounds	CH4O2S2	44059-82-7	0.11142±0.0115c	0.02489±0.00599hij	0.00223±0.00022j	0.04746±0.00343fgh	0.08996±0.00574cde	0.18647±0.02756a	0.00309±0.00033j	0.10357±0.01722cd	0.04506±0.00739ghi	0.08569±0.01007cde	0.01717±0.00102j	0.04643±0.0022fgh	0.06737±0.00127efg	0.08103±0.00141de	0.00304±0.00035j	0.01349±0.00112j	0.07208±0.02611ef	0.08922±0.00684cde	0.01649±0.00171j	0.00944±0.00098j	0.01939±0.0018ij	0.01346±0.00133j	0.07989±0.00478de	0.14047±0.01642b
58	Benzyl styryl sulfone	Benzenoids	C15H14O2S		0.06899±0.00692efgh	0.10179±0.00827cd	0.16309±0.00375b	0.08273±0.0032de	0.10659±0.00434c	0.20164±0.03618a	0.07466±0.00506efg	0.04366±0.00391ijk	0.04463±0.00371ij	0.03516±0.00157jk	0.05763±0.00768ghi	0.03433±0.00598jk	0.08059±0.00147def	0.0216±0.00354kl	0.05122±0.00326hij	0.11002±0.00233c	0.07089±0.0071efgh	0.05005±0.00605hij	-	-	0.059±0.00444fghi	0.04006±0.00057ijk	0.00714±0.0027l	0.05116±0.00772hij
59	p-Cresol sulfate	Organosulfur compounds	C7H8O4S	3233-58-7	0.05136±0.00626fg	0.15448±0.00475b	0.21114±0.0054a	0.12241±0.00332d	0.04016±0.0018gh	0.0326±0.00469h	0.21457±0.00102a	0.14088±0.01198c	0.13623±0.01131c	0.11991±0.01492d	0.12993±0.00187cd	0.07078±0.00316e	0.05697±0.00077f	0.03959±0.00444gh	-	-	0.00187±0.00006i	0.00243±0.00079i	-	-	-	-	0.00819±0.00051i	0.04097±0.00111gh
60	cis-4-Decenedioic acid	Fatty acids and conjugates	C10H16O4	41221-65-2	0.07556±0.00498efgh	0.08463±0.00644def	0.08941±0.00069cde	0.07528±0.0043efgh	0.07807±0.00617efg	0.11906±0.02277a	0.0718±0.0023fgh	0.06516±0.00827ghi	0.05984±0.00475hij	0.06581±0.00656gh	0.0983±0.00589bcd	0.0735±0.00532efgh	0.06378±0.00639ghij	0.04807±0.00348ijk	0.03276±0.0024klm	0.03065±0.00255lm	0.10493±0.00924abc	0.08439±0.00573def	0.0318±0.00339klm	0.03014±0.00376m	0.03386±0.00553klm	0.03651±0.00477klm	0.04757±0.00399jkl	0.10741±0.00172ab
61	Sodium 2-(4-methoxyphenoxy)propionate	Organic acids and derivatives	C10H11NaO4		0.01997±0.00728cd	0.05299±0.04618cd	0.02205±0.0035cd	0.01588±0.00307cd	0.0326±0.00294cd	0.16509±0.02567c	0.00755±0.00116cd	0.0048±0.00111cd	0.00319±0.00053cd	0.00258±0.00169cd	0.01557±0.00791cd	0.00193±0.00085cd	0.01462±0.0016cd	0.00874±0.00104cd	-	-	0.01394±0.00592cd	0.01613±0.00348cd	-	-	0.46747±0.28807b	0.69724±0.12705a	0.0205±0.00218cd	0.00654±0.00107cd
62	gamma-Butyrolactone	Organoheterocyclic compounds	C4H6O2	96-48-0	0.05332±0.00457gh	0.1208±0.0232bc	0.18258±0.00583a	0.114±0.01973bc	0.05913±0.00194fgh	0.13589±0.0274b	0.10853±0.01092bcd	0.08518±0.00759def	0.10018±0.01456cde	0.1013±0.00375cde	0.09622±0.00693cde	0.07645±0.0184efg	0.10775±0.00473cd	0.04325±0.00434hi	0.01067±0.0019j	0.01184±0.00396j	0.01596±0.00784ij	0.01559±0.00407j	0.01542±0.00251j	0.01181±0.00277j	0.01259±0.00355j	0.01683±0.0058ij	0.01807±0.00913ij	0.05704±0.00463gh
63	Indole-3-carboxaldehyde	Organoheterocyclic compounds	C9H7NO	487-89-8	0.09667±0.00318a	0.08594±0.00838ab	0.07967±0.00273bc	0.07161±0.00153cde	0.06776±0.00175cdefg	0.09592±0.01507a	0.07162±0.00353cde	0.07364±0.0056bcd	0.06326±0.00411defghi	0.06619±0.00595defgh	0.06103±0.00413efghij	0.05229±0.00321ij	0.05835±0.00394fghij	0.05002±0.00059j	0.05373±0.00304ij	0.05285±0.0012ij	0.07075±0.00617cdef	0.06464±0.0016defghi	0.05568±0.0035ghij	0.05616±0.00578ghij	0.05366±0.00078ij	0.05437±0.00399hij	0.06203±0.00233defghij	0.06144±0.00157defghij
64	Phenylglyoxylic acid	Benzenoids	C8H6O3	611-73-4	0.07563±0.0046d	0.06788±0.00958defg	0.06051±0.0043defgh	0.06719±0.00418defg	0.06918±0.00295def	0.09279±0.01394c	0.05712±0.00004efgh	0.07059±0.00802de	0.05277±0.00564ghi	0.05755±0.0029efgh	0.05515±0.00443efghi	0.05508±0.00337efghi	0.05822±0.0013efgh	0.05397±0.00278fghi	0.05096±0.00279hi	0.05523±0.00094efghi	0.17134±0.01607a	0.12703±0.00703b	0.05695±0.0041efgh	0.04083±0.00676i	0.05961±0.00134efgh	0.06146±0.00361defgh	0.06072±0.0033defgh	0.07586±0.00231d
65	Maltitol	Carbohydrates and carbohydrate conjugates	C12H24O11	585-88-6	-	-	0.00292±0.0003c	0.00261±0.00023c	0.00866±0.00076c	0.02752±0.00651c	-	-	-	-	-	-	0.00481±0.00074c	-	-	0.00052±0.00008c	-	-	-	-	0.50543±0.09803b	1.05364±0.08699a	0.00266±0.00102c	-
66	trans-4,5-epoxy-2(E)-decenal	Organic oxygen compounds	C10H16O2	134454-31-2	0.07669±0.00452e	0.06802±0.00555efg	0.07787±0.0021e	0.07265±0.00643ef	0.07626±0.00506e	0.11969±0.00866c	0.05525±0.00117gh	0.05509±0.00518gh	0.05694±0.00225gh	0.05878±0.00466fgh	0.0999±0.0043d	0.05624±0.00451gh	0.0587±0.00322fgh	0.04497±0.00258hi	0.02801±0.0025j	0.02992±0.0054j	0.19727±0.01131a	0.14811±0.01139b	0.03151±0.0045ij	0.0255±0.00323j	0.03468±0.00146ij	0.03431±0.00194ij	0.05071±0.00333h	0.11949±0.01259c
67	Malic acid	Organic acids and derivatives	C4H6O5		0.04778±0.00186ij	0.12505±0.00721d	0.1731±0.00466c	0.11385±0.00482de	0.11134±0.00118de	0.30471±0.03632a	0.09532±0.00208ef	0.07399±0.02129fgh	0.05352±0.00279ghij	0.05254±0.00394ghij	0.06501±0.00331ghi	0.05032±0.00123hij	0.07814±0.00352fg	0.03618±0.00239jk	0.00773±0.00082lm	0.04047±0.0035ij	0.2348±0.02125b	0.22055±0.01015b	0.00507±0.00002lm	0.00133±0.00014m	0.02815±0.00247jkl	0.02942±0.00278jkl	0.01224±0.00176klm	0.06494±0.00167ghi
68	S-Japonin	Lipids and lipid-like molecules	C19H28O3S	36031-35-3	0.18522±0.04049b	0.1645±0.05042b	0.27875±0.01239a	-	0.17392±0.01947b	0.06638±0.01093cd	0.16611±0.01543b	-	0.1615±0.02676b	-	0.29123±0.02696a	0.01129±0.00471e	0.20245±0.01588b	-	0.02603±0.00146de	-	0.09182±0.01089c	-	-	-		-	#REF!	0.26588±0.02292a
69	Tetradecanedioic acid	Fatty acids and conjugates	C14H26O4	821-38-5	0.1131±0.00652bc	0.08046±0.0062cde	0.09501±0.00457cd	0.09692±0.02024cd	0.11492±0.0059bc	0.49847±0.0846a	0.04962±0.00708defg	0.06444±0.00838cdef	0.06443±0.00348cdef	0.08504±0.00836cde	0.07022±0.00194cde	0.04349±0.00202efg	0.07066±0.00165cde	0.03451±0.00127efg	0.00384±0.00093g	0.0151±0.0032fg	0.16051±0.01668b	0.15703±0.00905b	0.00424±0.0022g	0.01104±0.00607g	0.01477±0.00312fg	0.01322±0.00345g	0.03842±0.00529efg	0.50697±0.03423a
70	Eicosasphinganine	Organic acids and derivatives	C20H43NO2		0.0809±0.00483cd	0.15483±0.08405bc	0.09222±0.02277cd	0.07261±0.01513cd	0.07811±0.02906cd	0.07168±0.02148cd	0.10429±0.02954cd	0.08941±0.01279cd	0.09497±0.01973cd	0.06761±0.00436cd	0.10654±0.02765cd	0.0579±0.0011cd	0.29677±0.02095a	0.06178±0.01099cd	0.08707±0.03119cd	0.07641±0.00223cd	0.09266±0.0273cd	0.21953±0.12645ab	0.0725±0.01501cd	0.0537±0.01082d	0.09446±0.00683cd	0.07527±0.01776cd	0.12041±0.07552cd	0.07727±0.0253cd
71	Traumatic acid	Fatty acids and conjugates	C12H20O4	6402-36-4	0.11204±0.00324cd	0.13081±0.0139bc	0.1327±0.00147bc	0.11166±0.01526cde	0.09973±0.00139def	0.14422±0.01843b	0.11254±0.00589cd	0.10407±0.01073def	0.09472±0.01179defg	0.09635±0.00939def	0.16977±0.01776a	0.08833±0.00929efgh	0.09844±0.00495def	0.0814±0.00112fghi	0.06819±0.00084hi	0.06751±0.00078hi	0.09431±0.0091defg	0.08483±0.0048fgh	0.06508±0.003hi	0.05972±0.00252i	0.06541±0.00488hi	0.07129±0.00429ghi	0.09196±0.00582defg	0.18356±0.01648a
72	2-Hydroxyethanesulfonate	Organic acids and derivatives	C2H6O4S	107-36-8	0.09911±0.00518g	0.13984±0.01688def	0.17845±0.01169ab	0.14218±0.00772de	0.1169±0.00194fg	0.14896±0.02514cde	0.20164±0.00407a	0.16908±0.02103bc	0.16093±0.01337bcd	0.14073±0.0144def	0.14179±0.00126de	0.099±0.00838g	0.13021±0.00556ef	0.09785±0.00454g	0.00214±0.00009i	-	0.00595±0.00279i	0.00593±0.00027i	0.00927±0.00085i	-	-	0.00629±0.00046i	0.06032±0.00288h	0.09614±0.00717g
73	4-Hydroxypropofol	Benzenoids	C12H18O2	32425	0.10562±0.00165cde	0.09644±0.01042def	0.09178±0.01defg	0.09547±0.0047defg	0.08776±0.00355efgh	0.12816±0.01832bc	0.09867±0.01166def	0.09186±0.01418defg	0.08134±0.00719efghi	0.08768±0.0104efgh	0.10578±0.00243cde	0.09573±0.01411defg	0.09514±0.0036defg	0.08143±0.00378efghi	0.06573±0.00617hi	0.05928±0.00276i	0.23768±0.02258a	0.13866±0.01306b	0.07083±0.00318ghi	0.05985±0.0046i	0.07517±0.00172fghi	0.07061±0.00496ghi	0.08929±0.00419efgh	0.11614±0.01735bcd
74	Bis(methylsulfonylmethyl) disulfide	Organosulfur compounds	C4H10O4S4	74963-70-5	0.01377±0.00174b	0.01499±0.00474b	0.00922±0.0027b	0.01224±0.00249b	0.00774±0.00163b	0.00723±0.00261b	0.00599±0.00203b	0.00506±0.00208b	0.00112±0.00021b	-	0.00282±0.00131b	0.00193±0.00168b	-	0.00106±0.00013b	0.00245±0.00093b	0.00213±0.00064b	-	0.00093±0.00024b	2.40906±0.03469a	0.00916±0.00211b	0.00495±0.00038b	0.00319±0.0023b	-	-
75	2,6-Dimethoxy-4-propylphenol	Benzenoids	C11H16O3	6766-82-1	0.12615±0.00406bc	0.12161±0.00481bc	0.11989±0.00162bc	0.12303±0.00715bc	0.11676±0.00706bc	0.22067±0.04398a	0.10021±0.00432bcdef	0.1083±0.01481bcde	0.10486±0.00985bcdef	0.10723±0.01607bcde	0.20577±0.01414a	0.10028±0.00591bcdef	0.11259±0.00907bc	0.09361±0.00655cdef	0.07745±0.00486def	0.07594±0.00503ef	0.12663±0.02086b	0.10876±0.00928bcd	0.0745±0.00277f	0.07643±0.00593def	0.07914±0.00766def	0.07366±0.0075f	0.09936±0.00615bcdef	0.23328±0.01427a
76	16-Hydroxyhexadecanoic acid	Fatty acids and conjugates	C16H32O3	506-13-8	0.15282±0.00636cd	0.14465±0.01065cde	0.17005±0.00976cd	0.10596±0.00943f	0.15043±0.01335cd	0.22056±0.01997a	0.14817±0.0108cd	0.11278±0.00245f	0.11873±0.00637ef	0.10016±0.01206fg	0.15957±0.00904cd	0.09722±0.01126fg	0.14286±0.00228de	0.10043±0.00674fg	0.07237±0.00451gh	0.05657±0.00456hi	0.19995±0.0199ab	0.06428±0.01067hi	0.03853±0.02073i	0.05138±0.00751hi	0.0508±0.00632hi	0.06066±0.01435hi	0.1723±0.01289bc	0.11875±0.01022ef
77	Glutamine pyruvate	Organic acids and derivatives	C8H12N2O6		0.09811±0.01015defgh	0.1157±0.00362def	0.12356±0.00998cd	0.11824±0.00501de	0.10178±0.00577defgh	0.15253±0.01869bc	0.115±0.01559def	0.11462±0.01634def	0.11506±0.01305def	0.12149±0.01607de	0.156±0.01025b	0.11626±0.00496def	0.10459±0.01335defgh	0.09368±0.00822efgh	0.07794±0.00361h	0.08482±0.00655gh	0.21676±0.0291a	0.20024±0.01332a	0.08089±0.0036gh	0.07881±0.00202gh	0.08469±0.00545gh	0.08841±0.00894fgh	0.1076±0.00479defg	0.16539±0.00697b
78	3-Hydroxysebacic acid	Organic acids and derivatives	C10H18O5	446881-43-2	0.11775±0.00399fghi	0.13412±0.00884efg	0.15787±0.00276de	0.13489±0.01108ef	0.12372±0.00996fgh	0.18657±0.0266c	0.11779±0.00392fghi	0.1059±0.00752hi	0.10817±0.0122fghi	0.11265±0.01377fghi	0.17005±0.00822cd	0.10357±0.00261hi	0.10734±0.00853ghi	0.07521±0.00173jk	0.04497±0.00308l	0.051±0.00319kl	0.30094±0.02506a	0.23344±0.01563b	0.04928±0.0027kl	0.04759±0.00358l	0.05338±0.00127kl	0.06637±0.00702kl	0.09467±0.00823ij	0.15394±0.00668de
79	(+)-(1R,2R)-1,2-Diphenylethane-1,2-diol	Phenylpropanoids and polyketides	C14H14O2	52340-78-0	0.16016±0.00994cd	0.16526±0.00976bcd	0.17517±0.00721bcd	0.14089±0.0052def	0.11711±0.00798efg	0.19974±0.01721ab	0.17291±0.00095bcd	0.2009±0.04114ab	0.18187±0.01196abc	0.21477±0.03549a	0.15145±0.00652cde	0.14468±0.00931de	0.10762±0.01119fg	0.08107±0.00954g	0.01449±0.00192h	0.02171±0.00105h	0.10781±0.01411fg	0.08832±0.00889g	0.01241±0.0017h	0.01214±0.0031h	0.02044±0.00229h	0.02782±0.0011h	0.15242±0.0114cde	0.21625±0.02093a
80	Cassiachromone	Organoheterocyclic compounds	C13H12O4	28955-30-8	0.23559±0.0333b	0.1276±0.01314def	0.14938±0.00758cde	0.12692±0.00428def	0.17336±0.00707c	0.30653±0.06893a	0.10574±0.00194efg	0.12164±0.00098defg	0.10618±0.00969efg	0.13623±0.01584cdef	0.07752±0.00211ghi	0.08088±0.00253ghi	0.10288±0.002fgh	0.0595±0.00249hi	0.1084±0.00567efg	0.30163±0.01253a	0.15983±0.01903cd	0.14085±0.00968cdef	0.00298±0.00073j	0.00174±0.0003j	0.13034±0.01108cdef	0.13049±0.00947cdef	0.03929±0.00482ij	0.10227±0.00628fgh
81	Nonadecanoic acid	Fatty acids and conjugates	C19H38O2	646-30-0	0.1397±0.01252fg	0.23836±0.00948c	0.33358±0.02883b	0.15616±0.0109ef	0.33293±0.01698b	0.37115±0.06799b	0.219±0.01353cd	0.07422±0.01261hi	0.15825±0.01384ef	0.11084±0.01711gh	0.47044±0.00278a	0.11843±0.01036fgh	0.18932±0.00719de	0.0557±0.0016i	-	-	0.05095±0.00941i	0.00554±0.00101j	-	-	-	-	0.06081±0.00583i	0.0953±0.00887hi
82	3-Mercapto-2-methyl-1-butanol	Organosulfur compounds	C5H12OS	227456-33-9	0.15394±0.00809ab	0.14569±0.0054abc	0.13707±0.00383bcd	0.12772±0.00232cdefg	0.13013±0.00388cde	0.16372±0.0235a	0.13383±0.00521cde	0.13411±0.01351cde	0.109±0.0083fghi	0.10838±0.00742ghi	0.12337±0.00417defghi	0.10392±0.00772i	0.12889±0.00225cde	0.11588±0.00469efghi	0.12855±0.00564cdef	0.12346±0.00352defghi	0.12638±0.009cdefgh	0.12212±0.00292defghi	0.13241±0.00217cde	0.12524±0.0038defgh	0.12687±0.00911cdefgh	0.1283±0.00937cdef	0.11968±0.00555defghi	0.10733±0.00368hi
83	2-Carboxy-4-dodecanolide	Organoheterocyclic compounds	C13H22O4		0.1238±0.00551hi	0.21794±0.00519cd	0.28418±0.01124b	0.18111±0.01398ef	0.14021±0.00076hi	0.23297±0.02754c	0.17285±0.00171fg	0.12111±0.0063i	0.17223±0.01652fg	0.14005±0.02062hi	0.34472±0.0147a	0.13995±0.00788hi	0.15087±0.00434gh	0.07578±0.00406j	0.02094±0.00168k	0.02081±0.00423k	0.19208±0.01167def	0.14956±0.0218ghi	0.01911±0.00286k	0.01416±0.00289k	0.02147±0.00374k	0.01802±0.00433k	0.07397±0.00086j	0.20515±0.01905cde
84	Methyl linoleate	Fatty acids and conjugates	C19H34O2	112-63-0	0.03338±0.00569ghi	0.20449±0.01604d	0.69153±0.0228a	0.05571±0.00975fgh	0.05327±0.01404fgh	0.15024±0.03641e	0.54247±0.02113b	0.0381±0.00704gh	0.24676±0.02085c	0.02875±0.00692hi	0.69186±0.01789a	0.0592±0.0095fgh	0.17361±0.01691de	0.07569±0.0103f	-	-	0.14803±0.00977e	0.03039±0.00434hi	-	-	-	-	0.16366±0.0019e	0.06684±0.00198fg
85	Diphenyl sulfide	Organosulfur compounds	C12H10S	139-66-2	0.16299±0.01693defg	0.10376±0.0058klm	0.12715±0.00337hijk	0.12363±0.00725ijk	0.15297±0.00316efghi	0.26556±0.03956b	0.11778±0.00263jkl	0.13795±0.01347fghij	0.13316±0.00852ghijk	0.15975±0.01938efg	0.10857±0.00308jklm	0.11675±0.00203jkl	0.1216±0.00568jk	0.08566±0.00778m	0.16338±0.00823defg	0.33958±0.00667a	0.20618±0.01492c	0.1927±0.01419cd	0.02319±0.00749n	0.00832±0.0014n	0.15574±0.0075efgh	0.16447±0.01057def	0.08755±0.00709lm	0.1781±0.00669cde
86	Protocatechuic acid 3-O-sulfate	Organic acids and derivatives	C7H6O7S	76496-11-2	0.12602±0.04221bc	0.13982±0.045bc	0.11535±0.02978cd	0.13722±0.01843bc	0.14223±0.02858bc	0.22236±0.01045a	0.1525±0.04646abc	0.19326±0.05067ab	0.14187±0.02937bc	0.15334±0.05339abc	0.14925±0.01926abc	0.11119±0.01584cd	0.1239±0.01422bc	0.12412±0.01745bc	0.12373±0.03847bc	0.15912±0.01333abc	0.14865±0.03148bc	0.12947±0.02346bc	0.04495±0.00631d	0.04525±0.00394d	0.15391±0.03642abc	0.1481±0.02555bc	0.19046±0.00963ab	0.16893±0.0065abc
87	Homodihydrojasmone	Organic oxygen compounds	C12H20O	4868-24-0	0.16789±0.01297ab	0.15808±0.01414abc	0.15537±0.01341abc	0.14583±0.00721abc	0.13652±0.00907bc	0.17821±0.01977a	0.14532±0.00377abc	0.1547±0.01547abc	0.13094±0.00851bc	0.12939±0.00597c	0.14157±0.00322abc	0.1203±0.00851c	0.14648±0.00356abc	0.13629±0.0018bc	0.14681±0.00484abc	0.13913±0.00997bc	0.14331±0.0112abc	0.14429±0.01417abc	0.14782±0.00579abc	0.1462±0.00676abc	0.14843±0.00988abc	0.15197±0.01487abc	0.1555±0.00273abc	0.14812±0.00494abc
88	3-Hydroxydodecanedioic acid	Organic acids and derivatives	C12H22O5	34574-69-1	0.15306±0.00515ghi	0.18984±0.02005ef	0.25751±0.00848c	0.16444±0.00754fgh	0.17726±0.00159fg	0.23766±0.03993cd	0.16834±0.00689fg	0.11504±0.0097jk	0.15073±0.00854ghi	0.13579±0.01311hij	0.39392±0.01663a	0.12858±0.0064ij	0.1622±0.00616fgh	0.07621±0.00418l	0.03052±0.00278m	0.02461±0.0023m	0.31182±0.02703b	0.23413±0.01034cd	0.01654±0.0041m	0.02158±0.002m	0.03629±0.00061m	0.03314±0.0019m	0.09137±0.00338kl	0.21413±0.00747de
89	Hexanesulfonic acid	Organic acids and derivatives	C6H14O3S	13595-73-8	0.07896±0.0027ef	0.07942±0.00153e	0.1092±0.00241d	0.06757±0.00396gh	0.0684±0.00277fg	0.05728±0.00784hi	0.13599±0.0008b	0.09893±0.00746d	0.14352±0.00697b	0.08371±0.00608e	0.06741±0.00247gh	0.04988±0.00093i	0.0869±0.0042e	0.0484±0.00138i	0.00333±0.00077k	0.01937±0.00125j	0.01113±0.0017jk	0.00446±0.00045k	2.07861±0.00961a	0.12462±0.00688c	0.00539±0.00042k	0.00419±0.00009k	0.05198±0.00171i	0.05382±0.00228i
90	Hippobutenolide A	Organic acids and derivatives	C21H38O3		0.17331±0.02089fg	0.36551±0.02842c	0.48315±0.00368b	0.35912±0.0181c	0.27974±0.01693d	0.79042±0.11594a	0.20018±0.01227ef	0.15303±0.01213fg	0.12451±0.01545gh	0.1948±0.02805ef	0.39175±0.01703c	0.24624±0.01987de	0.21296±0.01832def	0.05936±0.01185hi	-	-	-	-	-	-	-	-	-	0.25149±0.01421de
91	Naproxen	Benzenoids	C14H14O3	22204-53-1	0.25553±0.01471ab	0.23163±0.02995abc	0.21664±0.00678bcd	0.20121±0.01495cde	0.18786±0.01471def	0.26371±0.05093a	0.16424±0.00616efgh	0.18336±0.0161defg	0.14494±0.00943ghi	0.16144±0.01721fgh	0.14991±0.0085fghi	0.128±0.0056hij	0.15382±0.00402fghi	0.12583±0.006hij	0.10197±0.0109j	0.12098±0.00778ij	0.13074±0.0126hij	0.11448±0.00409ij	0.05118±0.00469k	0.04044±0.0022k	0.13173±0.00948hij	0.12745±0.01552hij	0.12912±0.00618hij	0.1608±0.00639fgh
92	Undecanedioic acid	Fatty acids and conjugates	C11H20O4	1852-04-6	0.17022±0.00229defg	0.20482±0.00903abc	0.21353±0.00693ab	0.17157±0.00717defg	0.16712±0.00423efg	0.19572±0.02448bcd	0.18556±0.00496cde	0.17624±0.01848defg	0.15973±0.00985efgh	0.15573±0.01054fgh	0.22984±0.0088a	0.15166±0.00783ghi	0.16693±0.00428efg	0.13479±0.00829hij	0.12074±0.0084j	0.11957±0.00739j	0.18422±0.01743cde	0.17042±0.01416defg	0.11808±0.00145j	0.11953±0.0046j	0.12766±0.00856ij	0.12518±0.00756j	0.16123±0.01268efg	0.17956±0.00723cdef
93	Pentadecanoic acid	Fatty acids and conjugates	C15H30O2	1002-84-2	0.10905±0.00624defgh	0.14752±0.0118cdef	0.16963±0.01711cd	0.1301±0.00391cdefg	0.12865±0.00984cdefg	0.18549±0.0369c	0.12928±0.00711cdefg	0.10287±0.00866efghij	0.11918±0.0131defg	0.10593±0.01055efghi	0.16016±0.01579cde	0.09278±0.01007fghijk	0.11114±0.00656defgh	0.07203±0.00452ghijk	0.05027±0.0061hijk	0.04303±0.0036jk	1.06548±0.0964a	0.60843±0.03794b	0.05333±0.00246hijk	0.04598±0.01301ijk	0.04512±0.00338ijk	0.03863±0.00733k	0.08115±0.00895ghijk	0.10131±0.00141efghij
94	3-Hydroxytetradecanedioic acid	Fatty acids and conjugates	C14H26O5	73179-89-2	0.21505±0.01124de	0.21498±0.00851de	0.24936±0.01052cd	0.21992±0.01319de	0.21955±0.00056de	0.43477±0.05591b	0.16323±0.00145fg	0.16832±0.02353fg	0.16916±0.01627fg	0.19043±0.0082ef	0.24222±0.00801cd	0.1408±0.00986g	0.16771±0.00852fg	0.08826±0.00565h	0.0194±0.00152i	0.03276±0.0045i	0.26352±0.01726c	0.21787±0.01331de	0.0256±0.00221i	0.02504±0.00438i	0.03357±0.00159i	0.03413±0.0091i	0.09983±0.00508h	0.53585±0.02437a
95	6-Keto-prostaglandin F1a	Lipids and lipid-like molecules	C20H34O6	58962-34-8	0.18738±0.014gh	0.37118±0.02549c	0.5639±0.01874a	0.316±0.00531de	0.28581±0.0151e	0.44776±0.05439b	0.31051±0.01413de	0.14026±0.00501i	0.22046±0.0218fg	0.17009±0.02591hi	0.54671±0.0269a	0.19561±0.01918fgh	0.23537±0.00806f	0.08991±0.00782j	-	-	0.06574±0.00992j	0.01803±0.00346k	-	-	-	-	0.08106±0.00082j	0.34431±0.00524cd
96	7-Benzylidenenaltrexone	Benzenoids	C27H27NO4		0.37813±0.01158bc	0.12133±0.02006f	0.44355±0.02499a	0.05248±0.00676ghi	0.40618±0.03037ab	0.10123±0.02431fg	0.45694±0.03031a	0.04664±0.00556hi	0.29676±0.00922de	0.04896±0.01111ghi	0.34524±0.04694cd	0.0648±0.01044ghi	0.44459±0.03319a	0.09157±0.01226fgh	0.12043±0.01025f	0.05762±0.00778ghi	0.36355±0.03576bc	0.04394±0.0144hi	0.04329±0.00822hi	0.03794±0.0021hi	0.04938±0.01063ghi	0.03284±0.02015i	0.26525±0.03387e	0.0502±0.01199ghi
97	Sodium lactate	Others	C3H5NaO3	72-17-3	0.12711±0.01027ij	0.13053±0.02361hij	0.11754±0.00951j	0.12479±0.00151ij	0.13765±0.01581ghij	0.15324±0.01187fghij	0.16837±0.00571cdefg	0.15281±0.01926fghij	0.16662±0.01064defg	0.15492±0.0069fghi	0.19159±0.01998abcde	0.15963±0.00525efghi	0.17853±0.0129abcdef	0.16737±0.01101defg	0.19696±0.01557abcd	0.20332±0.02021abc	0.18028±0.01537abcdef	0.17609±0.00487bcdef	0.21147±0.0279ab	0.13387±0.00637ghij	0.15053±0.01114fghij	0.17446±0.01cdef	0.16407±0.01641defgh	0.21299±0.01485a
98	H-D-Arg(NO2)-OH	Others	C6H13N5O4	2149-70-4	0.19896±0.00381ef	0.22781±0.02432de	0.24476±0.01211cd	0.23071±0.01638de	0.18115±0.01161f	0.28716±0.02618bc	0.30717±0.01652b	0.31767±0.03344b	0.29236±0.03499b	0.32585±0.03545b	0.21687±0.00727def	0.24398±0.01906cd	0.17598±0.00302f	0.17339±0.01258f	0.01018±0.00234h	0.01793±0.00204h	0.0994±0.00724g	0.11699±0.00507g	-	-	0.02001±0.00186h	0.03636±0.00522h	0.32412±0.0248b	0.43096±0.02028a
99	Dibenzothiophene	Organoheterocyclic compounds	C12H8S	132-65-0	0.06215±0.00514ijkl	0.0992±0.00706hi	0.16428±0.00036fg	0.08326±0.00501ijk	0.13329±0.00456gh	0.26366±0.03564d	0.09185±0.00088ij	0.05609±0.00679jkl	0.06783±0.00602ijkl	0.0516±0.00559kl	0.0661±0.00343ijkl	0.04872±0.00148kl	0.0822±0.00336ijk	0.03206±0.00102lm	1.20635±0.04681a	0.20441±0.00628e	0.18568±0.01649ef	0.15129±0.00749fg	-	-	0.74669±0.02715b	0.39945±0.01956c	0.03991±0.00265l	0.08508±0.00223ijk
100	3-(but-3-en-1-yn-1-yl)-6-methyl-1,2-dithiine	Organic acids and derivatives	C9H8S2		0.31231±0.01569a	0.28897±0.0171ab	0.26521±0.00689bc	0.2413±0.01585cd	0.22081±0.01047de	0.28007±0.03759ab	0.21114±0.00431def	0.21595±0.021de	0.17501±0.01203fgh	0.18438±0.02585efg	0.17789±0.00905fgh	0.14863±0.00681gh	0.17809±0.00757fgh	0.15557±0.00935gh	0.15451±0.00219gh	0.157±0.00993gh	0.15479±0.01587gh	0.15026±0.00346gh	0.14549±0.00204h	0.14713±0.01486h	0.16072±0.01232gh	0.15739±0.01385gh	0.17235±0.00457gh	0.17779±0.00955fgh
101	2-Octenedioic acid	Fatty acids and conjugates	C8H12O4	5698-50-0	0.2492±0.0083b	0.23387±0.01751bcd	0.24337±0.00442bc	0.22043±0.01122bcde	0.23938±0.01541bc	0.38754±0.05583a	0.23224±0.00208bcd	0.22444±0.02308bcde	0.19766±0.01665defg	0.20675±0.01351cdef	0.23411±0.01721bcd	0.18859±0.01192efgh	0.23394±0.00857bcd	0.18477±0.0049efghi	0.16121±0.0049ghi	0.15976±0.00706ghi	0.16804±0.0098fghi	0.15328±0.01028hi	0.14853±0.004i	0.15045±0.00996hi	0.15585±0.00255hi	0.1647±0.00684ghi	0.16931±0.00557fghi	0.22165±0.01049bcde
102	Melibiose	Carbohydrates and carbohydrate conjugates	C12H22O11	13299-20-2	0.13106±0.00339e	0.14843±0.00841de	0.22599±0.04021c	0.12209±0.00337e	0.20015±0.0134cd	0.31827±0.03719ab	0.12945±0.01914e	0.10004±0.01077ef	0.05338±0.00031fg	0.03284±0.0044g	0.12379±0.03001e	0.02775±0.00576g	0.10246±0.00256ef	0.06063±0.00703fg	0.04395±0.02632fg	0.29039±0.0225b	0.13186±0.06395e	0.15632±0.00658de	0.04889±0.00414fg	-	0.19692±0.03874cd	0.35605±0.04344a	0.05773±0.00845fg	0.05337±0.01312fg
103	Nitroxoline	Organoheterocyclic compounds	C9H6N2O3	4008-48-4	0.20996±0.00218gh	0.23888±0.01413efgh	0.2569±0.0092def	0.24844±0.01026defg	0.19897±0.01502hi	0.29805±0.03922bc	0.27305±0.02152cde	0.31691±0.03752ab	0.26265±0.00574cde	0.28135±0.02187bcd	0.24139±0.00223defg	0.24588±0.01459defg	0.22089±0.02062fgh	0.20002±0.00623hi	0.01997±0.00168l	0.03759±0.00287kl	0.15757±0.01706j	0.16073±0.0217ij	-	-	0.03352±0.00408kl	0.06981±0.00216k	0.31677±0.00661ab	0.34788±0.0125a
104	Cinnamic acid	Organic acids and derivatives	C9H8O2	102-94-3	0.20719±0.00666def	0.19198±0.01268ef	0.20492±0.00563def	0.19381±0.0047ef	0.20913±0.0132def	0.34678±0.04191a	0.20809±0.00641def	0.2022±0.01998def	0.21665±0.01798de	0.18763±0.01226ef	0.20687±0.01096def	0.18365±0.0093ef	0.29265±0.00276b	0.2383±0.00774cd	0.1874±0.00516ef	0.19995±0.00616ef	0.26655±0.02168bc	0.23635±0.01307cd	0.19339±0.00081ef	0.17566±0.01317f	0.18379±0.00675ef	0.1954±0.01459ef	0.29139±0.01418b	0.25959±0.01315bc
105	Eucaglobulin	Lipids and lipid-like molecules	C23H30O12	241130-84-7	0.26972±0.00976ef	0.2162±0.02229fg	0.32687±0.03248d	0.01352±0.00345jk	0.35016±0.00589cd	0.18547±0.01391g	0.37043±0.02331cd	0.04366±0.00195ijk	0.32051±0.03941de	0.04055±0.00564ijk	0.60613±0.02053a	0.06391±0.00867ij	0.45706±0.03445b	0.08513±0.0089hi	0.12054±0.01437h	0.01437±0.00463jk	0.40008±0.05207c	0.02342±0.00106jk	-	-	0.01839±0.00305jk	-	0.59718±0.04149a	0.04481±0.01982ijk
106	2,3-Dinor-6-keto-prostaglandin F1 a	Lipids and lipid-like molecules	C18H30O6		0.22866±0.01116gh	0.45321±0.04172cd	0.55793±0.0255b	0.37352±0.02305e	0.2545±0.02579fg	0.46557±0.06291c	0.39501±0.01485de	0.2698±0.03401fg	0.30304±0.01598f	0.27683±0.0313fg	0.53252±0.02632b	0.26946±0.02146fg	0.28568±0.021fg	0.1702±0.00354hi	0.01182±0.00436k	-	0.11241±0.0073ij	0.09967±0.00297j	0.0069±0.00116k	-	0.01551±0.00234k	0.00828±0.00545k	0.14393±0.01331ij	0.80918±0.04919a
107	3-Oxotetradecanoic acid	Fatty acids and conjugates	C14H26O3	88222-72-4	0.34084±0.03381ab	0.30215±0.00309bcd	0.29056±0.00874bcde	0.27923±0.00294cdefg	0.25727±0.02447defghi	0.36488±0.07182a	0.26622±0.01005defgh	0.2662±0.01982defgh	0.23264±0.02687fghij	0.22776±0.01918ghij	0.24604±0.01218efghij	0.20738±0.01485ij	0.22839±0.00552ghij	0.20765±0.00998ij	0.19934±0.01692j	0.19389±0.01132j	0.22653±0.02178ghij	0.21897±0.01829hij	0.20692±0.00802ij	0.19777±0.01266j	0.2027±0.01165ij	0.20112±0.01078j	0.28554±0.018cdef	0.3258±0.01741abc
108	2,2'-Bithiophene	Organoheterocyclic compounds	C8H6S2	492-97-7	0.37721±0.0263a	0.36375±0.0239a	0.33434±0.01632ab	0.30365±0.01114bc	0.29703±0.00703bcd	0.35198±0.04775a	0.27664±0.00206cde	0.27672±0.02392cde	0.23213±0.01977fg	0.23211±0.01825fg	0.23527±0.00519efg	0.2087±0.01446g	0.24323±0.006efg	0.22144±0.00598fg	0.24936±0.01323efg	0.25118±0.00779efg	0.23501±0.0203efg	0.23137±0.00643fg	0.25496±0.0025def	0.2239±0.01928fg	0.24117±0.01741efg	0.25314±0.01501def	0.23635±0.00405efg	0.23183±0.00893fg
109	(Z)-15-Oxo-11-eicosenoic acid	Fatty acids and conjugates	C20H36O3	182145-55-7	0.10157±0.01141ef	0.08569±0.00515ef	0.0975±0.0051ef	0.0408±0.01151f	0.12392±0.00828ef	0.18112±0.03212de	0.06636±0.00579ef	0.01444±0.00264f	0.068±0.00831ef	0.01587±0.00766f	0.31914±0.00954c	0.04151±0.00531f	0.17797±0.01834de	0.04218±0.00429f	-	-	2.92211±0.24616a	0.28563±0.0317cd	-	-	-	-	1.67063±0.04535b	0.05015±0.01005ef
110	Sebacic acid	Fatty acids and conjugates	C10H18O4	111-20-6	0.29416±0.00688bcd	0.30896±0.01365abc	0.3159±0.01521ab	0.2807±0.00868bcde	0.28247±0.00681bcde	0.351±0.05347a	0.28685±0.00591bcde	0.29218±0.03496bcd	0.25579±0.01195def	0.25444±0.01665def	0.30608±0.02501abc	0.23951±0.00745efg	0.26497±0.00676cdef	0.2264±0.00805fg	0.20193±0.01089g	0.20231±0.00881g	0.3534±0.03844a	0.30731±0.01552abc	0.20431±0.00386g	0.19963±0.00788g	0.21979±0.00741fg	0.22232±0.00982fg	0.26434±0.00672cdef	0.3111±0.0182abc
111	1-Hydroxy-2-(N-acetylcysteinyl)-3-butene	Amino acids, peptides, and analogues	C9H15NO4S		0.33279±0.00861cde	0.36762±0.01674bc	0.37515±0.02426bc	0.34761±0.01368bcd	0.29172±0.03025def	0.51744±0.0793a	0.36187±0.02235bc	0.36928±0.01813bc	0.3951±0.02664b	0.38913±0.00738bc	0.29933±0.01739def	0.28624±0.02471ef	0.2514±0.01113fg	0.20822±0.00703gh	0.01466±0.00235i	0.18915±0.01817h	0.22483±0.0232gh	0.22368±0.0199gh	-	-	0.02451±0.00287i	0.01639±0.00167i	0.19115±0.00636h	0.57436±0.02119a
112	3-Hydroxyisoheptanoic acid	Organic acids and derivatives	C7H14O3	40309-49-7	0.41095±0.02186de	0.41886±0.01921de	0.69977±0.03823b	0.31408±0.01995fg	0.52864±0.014c	0.9989±0.11507a	0.467±0.00831cd	0.26094±0.01825gh	0.35289±0.0206ef	0.26954±0.02433gh	0.41435±0.02277de	0.2491±0.01373gh	0.49437±0.00933c	0.21386±0.01073h	0.00366±0.00073j	0.01283±0.00091j	0.02991±0.00397j	0.01833±0.00156j	0.00138±0.00056j	-	0.02121±0.00053j	0.05862±0.00777ij	0.10362±0.00092i	0.46612±0.01799cd
113	N-Undecanoylglycine	Amino acids, peptides, and analogues	C13H25NO3	83871-09-4	0.28558±0.0078d	0.26657±0.00932d	0.26374±0.00439d	0.23613±0.01053d	0.26785±0.03284d	0.31505±0.05203c	0.27108±0.01762d	0.26528±0.02483d	0.22208±0.01782d	0.23385±0.02399d	0.29732±0.00818d	0.24301±0.01222d	0.27203±0.00455d	0.23718±0.01239d	0.23959±0.00171d	0.2538±0.01129d	0.24633±0.00958d	0.24596±0.01957d	0.26047±0.0086d	0.22911±0.00837d	0.24433±0.02501b	0.24977±0.02818a	0.26517±0.00932d	0.25291±0.00743d
114	Galactitol	Carbohydrates and carbohydrate conjugates	C6H14O6	608-66-2	0.1441±0.01471d	0.1022±0.05434d	0.12784±0.01656d	0.16599±0.00655d	0.26004±0.00989d	0.99822±0.1495c	0.07078±0.00243d	0.06861±0.00536d	0.04502±0.00293d	0.03245±0.00324d	0.03135±0.01194d	0.03481±0.0043d	0.16672±0.00536d	0.10324±0.00808d	0.0014±0.00038d	0.01237±0.00116d	0.0576±0.03885d	0.07468±0.00296d	-	-	1.54617±0.571b	3.01792±0.37615a	0.1018±0.00358d	0.05881±0.00214d
115	12S-HHT	Fatty acids and conjugates	C17H28O3	54397-84-1	0.32671±0.01882gh	0.4485±0.03358cde	0.49144±0.02993cd	0.42783±0.02964	0.35728±0.02376def	0.79121±0.14155a	0.36942±0.00295def	0.321±0.02677gh	0.31223±0.02294gh	0.3436±0.05384efg	0.5255±0.03203c	0.32051±0.0339gh	0.31443±0.0229gh	0.21232±0.00075i	0.10077±0.01249jk	0.10871±0.00289jk	0.25977±0.02267hi	0.2101±0.02179i	0.09705±0.01542jk	0.08711±0.03098k	0.09047±0.00354k	0.08861±0.00777k	0.18847±0.01771ij	0.66334±0.01934b
116	Epoxyeremopetasinorol	Organoheterocyclic compounds	C13H20O3	182127-78-2	0.33888±0.01766b	0.3362±0.03614b	0.32717±0.00868b	0.2961±0.01316b	0.30379±0.0119b	0.41711±0.0425b	0.29586±0.01088b	0.27077±0.02411b	0.28542±0.01072b	0.25933±0.01676b	0.69788±0.02293b	0.25129±0.01816b	0.30432±0.01326b	0.23999±0.01785b	0.21785±0.01573b	0.21882±0.01642b	0.31433±0.02996a	0.27169±0.01779a	0.21785±0.0111b	0.21303±0.01053b	0.21257±0.01545b	0.21206±0.01713b	0.29572±0.00711b	0.50757±0.00707b
117	Methyl 3-[(diethoxyphosphorothioyl)oxy]but-2-enoate	Others	C9H17O5PS		0.27634±0.00391h	0.29816±0.02409fgh	0.32311±0.02388efgh	0.34444±0.00186cdef	0.30538±0.0067fgh	0.39355±0.05203bc	0.35164±0.02866cdef	0.39035±0.03733bcd	0.34478±0.03421cdef	0.36211±0.02181bcde	0.36016±0.02638cde	0.33228±0.02238efg	0.33666±0.00641defg	0.30315±0.01309fgh	0.04796±0.00314jk	0.07963±0.00408j	0.28285±0.02353gh	0.2765±0.01006h	-	-	0.07773±0.00517j	0.14637±0.01042i	0.41562±0.00111ab	0.45213±0.03331a
118	2,4-Dihydroxyacetophenone 5-sulfate	Organic oxygen compounds	C8H8O6S		0.36406±0.05609def	0.48015±0.07131abc	0.40121±0.03208bcd	0.40297±0.04821bcd	0.30885±0.04041defg	0.36489±0.05043def	0.33227±0.00875defg	0.52115±0.06732a	0.36495±0.05985def	0.5088±0.10183ab	0.25932±0.01271efgh	0.31149±0.05041defg	0.3656±0.02606defg	0.25789±0.00688fgh	0.03026±0.00091j	0.04985±0.00242j	0.19708±0.03886hi	0.2454±0.05539gh	0.00187±0.00034j	-	0.05806±0.01301j	0.10149±0.00129ij	0.37376±0.03953cd	0.36998±0.04076cde
119	Asp Phe Met Pro	Amino acids, peptides, and analogues	C23H32N4O7S		0.6683±0.08336b	0.55544±0.06518cd	0.69622±0.03117b	0.10956±0.0175fgh	0.61979±0.05482bc	0.36235±0.06347e	0.62143±0.03588bc	0.07718±0.0152ghi	0.56166±0.06644cd	0.0885±0.02695fghi	0.86832±0.02536a	0.10473±0.01207fgh	0.6646±0.03072b	0.16665±0.01883fg	0.17933±0.00993f	0.01898±0.00526hi	0.50815±0.06009d	0.02414±0.00716hi	-	-	0.02526±0.00139hi	-	0.81216±0.02191a	0.06639±0.01271hi
120	4-Nitrophenol	Benzenoids	C6H5NO3	100-02-7	0.45508±0.01691abc	0.45987±0.01674ab	0.43345±0.0116bcd	0.4092±0.02354bcde	0.40582±0.01201bcde	0.50759±0.07986a	0.39464±0.00612cdef	0.41135±0.03633bcde	0.34387±0.01684fg	0.35311±0.03266efg	0.37231±0.02056defg	0.32334±0.01506g	0.37522±0.00646defg	0.33312±0.00887fg	0.36383±0.01107efg	0.35235±0.01233efg	0.36474±0.03223efg	0.35249±0.01252efg	0.36739±0.00398efg	0.3597±0.00458efg	0.35515±0.01388efg	0.37466±0.03095defg	0.37538±0.00798defg	0.37237±0.02197defg
121	Cysteinylhydroxyproline	Amino acids, peptides, and analogues	C8H14N2O4S		0.50031±0.02639def	0.54743±0.03046bcde	0.57848±0.03529bcd	0.51192±0.0151cdef	0.44883±0.0257fg	0.81786±0.1281a	0.57044±0.04142bcd	0.55922±0.02093bcde	0.62466±0.03683b	0.60221±0.02938bc	0.47456±0.02237efg	0.45175±0.02355fg	0.40474±0.00676gh	0.31524±0.02671hi	0.02206±0.00264j	0.29617±0.01506i	0.33902±0.03862hi	0.34468±0.03623hi	-	-	0.03602±0.00256j	0.02846±0.00151j	0.28533±0.00812i	0.88589±0.06199a
122	13-L-Hydroperoxylinoleic acid	Fatty acids and conjugates	C18H32O4	33964-75-9	0.38811±0.0165hij	0.52288±0.0249ef	1.17355±0.02947a	0.44815±0.02294fgh	0.47399±0.00918fg	0.72654±0.10351c	0.86377±0.00822b	0.34744±0.03298ijk	0.40925±0.04197ghi	0.34451±0.03952ijk	0.80555±0.03869bc	0.31581±0.02999jk	0.40014±0.01433ghi	0.28836±0.02017k	0.15712±0.01806l	0.14391±0.00594l	0.6207±0.04725d	0.31345±0.01384jk	0.13643±0.01527l	0.11984±0.01313l	0.1494±0.00256l	0.16534±0.02841l	0.37054±0.00804hij	0.58832±0.00804de
123	Fumaric acid	Organic acids and derivatives	C4H4O4	110-17-8	0.5966±0.03568defg	0.7083±0.02424de	0.89333±0.02948b	0.4565±0.02189ghi	0.64748±0.02845def	1.26254±0.23885a	0.67488±0.0074de	0.51212±0.0647fghi	0.56979±0.04527efgh	0.51609±0.04159fghi	0.57406±0.02037efgh	0.43386±0.0222hi	0.72684±0.03326cd	0.42062±0.0378i	0.01806±0.00149k	0.03283±0.00197k	0.0492±0.00478k	0.04059±0.00452k	0.02047±0.00028k	0.00954±0.00042k	0.04066±0.00114k	0.06284±0.00665jk	0.19714±0.01469j	0.86911±0.06448bc
124	10Z-Nonadecenoic acid	Fatty acids and conjugates	C19H36O2	73033-09-7	0.57476±0.02367ghi	0.86299±0.06533d	1.09512±0.01333c	0.69518±0.03451efg	0.79667±0.00667de	1.48982±0.2592a	0.75016±0.02532def	0.40745±0.03504j	0.53217±0.04942hij	0.42662±0.02541ij	1.32147±0.03388b	0.51756±0.01185hij	0.63245±0.0228fgh	0.24362±0.00711k	-	-	0.08725±0.0062lm	0.01009±0.00306m	0.00213±0.0011m	-	-	-	0.23318±0.01301kl	0.55268±0.03629ghij
125	20R-Camptothecin	Alkaloids and derivatives	C20H16N2O4	31456-25-4	0.40738±0.0022gh	0.47252±0.05065efg	0.56378±0.05607de	0.53228±0.02354def	0.37157±0.02295gh	0.55678±0.05887def	0.61469±0.01637cd	0.68634±0.08746bc	0.62756±0.0719cd	0.71001±0.07712bc	0.45382±0.00889fg	0.5708±0.01823de	0.38381±0.03282gh	0.34664±0.03646h	-	0.0046±0.00102j	0.18149±0.0031i	0.21175±0.0208i	-	-	-	0.03602±0.00102j	0.79075±0.07506b	1.05339±0.05105a
126	Musabalbisiane A	Lipids and lipid-like molecules	C23H28O12	143183-61-3	0.57421±0.02555de	0.45309±0.01079f	0.5424±0.01438e	0.09579±0.01734jk	0.6752±0.05504c	0.40812±0.06831f	0.70176±0.02152c	0.12682±0.0124ij	0.64394±0.0246cd	0.12001±0.00842ij	0.93007±0.04506b	0.20344±0.01331h	0.89661±0.03433b	0.28496±0.02891g	0.22308±0.01856gh	0.01283±0.00331l	0.58582±0.07774de	0.03946±0.00728kl	-	-	0.03908±0.00535kl	-	1.03009±0.01357a	0.1783±0.00959hi
127	2-Methylglutaric acid	Fatty acids and conjugates	C6H10O4	617-62-9	0.55595±0.02362bc	0.57403±0.04801b	0.57353±0.02695b	0.54389±0.00923bcd	0.53618±0.02978bcd	0.70342±0.06734a	0.54847±0.01492bcd	0.53589±0.05357bcd	0.47787±0.03431defg	0.48179±0.02273cdefg	0.52407±0.03685bcde	0.44293±0.02576gh	0.49697±0.0095cdefg	0.43327±0.01453gh	0.43368±0.00924gh	0.45802±0.01309efg	0.49362±0.03569cdefg	0.45272±0.02207efgh	0.43399±0.01174gh	0.37814±0.03341h	0.42743±0.00806gh	0.44781±0.03665fgh	0.44395±0.01116gh	0.51935±0.0025bcdef
128	b-D-fructosyl-a-D-(6-O-(E))-feruloylglucoside	Phenylpropanoids and polyketides	C21H28O12		0.55212±0.03305d	0.27564±0.02722fgh	0.63821±0.08133bcd	0.17342±0.01736i	0.67919±0.05225b	0.35992±0.03492ef	0.72934±0.0476ab	0.23184±0.01312ghi	0.57423±0.02867cd	0.21163±0.01325hi	0.63753±0.06844bcd	0.2255±0.01417ghi	0.80249±0.04703a	0.31325±0.02523efg	0.39148±0.01685e	0.25663±0.00676ghi	0.79562±0.06914a	0.27463±0.01448fgh	0.26868±0.02176fgh	0.2324±0.03408ghi	0.26728±0.02807fghi	0.27802±0.0247fgh	0.64798±0.01722bc	0.28591±0.02581fgh
129	2,2,3,3,4,4,5,5,6,6,7,7,8,8,9,9-Hexadecafluorononanoic acid	Fatty acids and conjugates	C9H2F16O2	76-21-1	0.75196±0.04392a	0.70055±0.05914ab	0.58825±0.01642bc	0.57141±0.00523c	0.57197±0.04713c	0.69487±0.13789ab	0.56632±0.0162c	0.57164±0.05411c	0.47494±0.04213c	0.47881±0.04828c	0.55687±0.04366c	0.47916±0.04602c	0.52666±0.03909c	0.48624±0.012c	0.53307±0.01842c	0.51786±0.02174c	0.53587±0.04684c	0.52896±0.03604c	0.56972±0.03223c	0.57083±0.01469c	0.54931±0.04543c	0.54801±0.02555c	0.56617±0.01647c	0.58786±0.05686bc
130	Sodium ferulate	Others	C10H9NaO4		0.20308±0.10122d	0.31414±0.1895cd	0.25076±0.07137cd	0.15633±0.02687d	0.53588±0.01105cd	1.3286±0.19862c	0.09591±0.00581d	0.12641±0.01257d	0.03922±0.00467d	0.05598±0.00676d	0.53231±0.242cd	0.03809±0.00363d	0.12241±0.01119d	0.06609±0.00898d	0.00646±0.0055d	0.39518±0.07941cd	4.54836±2.09931a	2.82967±0.0828b	0.00941±0.00261d	0.00627±0.00189d	0.30674±0.20659cd	0.63145±0.10856cd	0.08934±0.01417d	0.01794±0.0033d
131	Nicotinic acid	Organoheterocyclic compounds	C6H5NO2	59-67-6	0.84874±0.02009ab	0.86086±0.06332ab	0.76743±0.00862bc	0.7222±0.05357cd	0.72147±0.04236cde	0.92255±0.16195a	0.70479±0.0165cdef	0.72043±0.07435cde	0.59976±0.02084efg	0.60128±0.0615defg	0.59661±0.03616fg	0.53307±0.02878gh	0.59169±0.0181fg	0.52231±0.01745gh	0.57739±0.03367g	0.53151±0.01228gh	0.55032±0.05217gh	0.53617±0.02061gh	0.44845±0.01014h	0.4371±0.0033h	0.49303±0.02315gh	0.51709±0.03851gh	0.54522±0.02934gh	0.48461±0.0151gh
132	Flumethasone Pivalate	Lipids and lipid-like molecules	C27H36F2O6	2002-29-1	0.60931±0.01709f	1.28771±0.08195c	1.50921±0.02323b	1.20887±0.05374cd	0.85189±0.00264e	1.52576±0.19114b	1.07997±0.02947d	0.75564±0.08406e	0.78146±0.06705e	0.82142±0.06971e	1.60964±0.08024b	0.89783±0.07776e	0.80728±0.00818e	0.45308±0.00492g	-	-	0.11259±0.01633h	0.04186±0.01087h	-	-	-	-	0.31041±0.02411g	1.26314±0.02688c
133	Metaxalone	Benzenoids	C12H15NO3	1665-48-1	0.70244±0.0496ab	0.68355±0.03791ab	0.67868±0.00562ab	0.62202±0.0333b	0.63631±0.02641ab	0.80826±0.12009a	0.66076±0.01396ab	0.70067±0.07068ab	0.61295±0.05748b	0.61161±0.04799b	0.63631±0.02216ab	0.57023±0.04217b	0.65746±0.03751ab	0.57711±0.03369b	0.64396±0.04832ab	0.64538±0.01885ab	0.62781±0.07692b	0.59962±0.03195b	0.66386±0.01508ab	0.63763±0.03866ab	0.6487±0.0246ab	0.67435±0.06528ab	0.66437±0.0345ab	0.69921±0.02826ab
134	(R)-3-Hydroxy-Octadecanoic acid	Fatty acids and conjugates	C18H36O3		0.67452±0.01681abc	0.70303±0.04764ab	0.66566±0.00953bcd	0.59283±0.01035cdefg	0.61966±0.01997bcdef	0.77827±0.11749a	0.63501±0.02806bcde	0.61822±0.05186bcdef	0.55823±0.0444defg	0.53072±0.05922efg	0.60178±0.02514bcdef	0.49265±0.03818g	0.58452±0.00374cdefg	0.48795±0.03013g	0.57626±0.02508cdefg	0.52939±0.03131efg	0.58117±0.04104cdefg	0.51902±0.01064fg	0.55128±0.02333efg	0.55511±0.00457efg	0.52012±0.03582fg	0.5534±0.07535efg	0.63235±0.04361bcde	0.6224±0.05325bcdef
135	Ala Asp Phe Met	Amino acids, peptides, and analogues	C21H30N4O7S		1.03679±0.13748ab	0.59857±0.11619f	1.06982±0.0181a	0.38223±0.03009ghi	0.96815±0.016abcd	0.5162±0.07272fg	1.0295±0.0281abc	0.31786±0.02672ij	0.83227±0.0959de	0.28278±0.02515ij	0.75246±0.03115e	0.31088±0.05076ij	0.92939±0.06313bcd	0.37886±0.02328hi	0.51255±0.05472fgh	0.25373±0.00467ij	0.89506±0.04768cd	0.33751±0.02577ij	0.23298±0.01116j	0.26855±0.018ij	0.32681±0.04709ij	0.32519±0.02885ij	0.74065±0.02167e	0.26008±0.03258ij
136	Benzo[b]naphtho[2,1-d]thiophene	Organic acids and derivatives	C16H10S		0.99227±0.03842bc	1.00889±0.04696bc	0.97394±0.04433bc	0.88119±0.03376cde	0.88458±0.02597cde	1.19937±0.15456a	0.9022±0.05774cd	0.93446±0.05344bcd	0.81119±0.07315defg	0.82713±0.04107def	0.81935±0.03285defg	0.70375±0.01452fghijkl	0.80007±0.01591defgh	0.67157±0.00231hijkl	0.58128±0.03904l	0.7483±0.04612efghij	0.76534±0.07114efghi	0.71811±0.01935fghijk	0.58746±0.04178kl	0.6205±0.07772jkl	0.62453±0.02502jkl	0.62921±0.04822ijkl	0.68355±0.02063ghijkl	1.06402±0.05815ab
137	3-Hydroxycapric acid	Organic acids and derivatives	C10H20O3	19526-23-9	1.05371±0.05817ab	1.03653±0.04555abc	0.97694±0.01777bcd	0.89336±0.02386defgh	0.90785±0.03387cdefg	1.13617±0.15034a	0.92517±0.03273bcde	0.95116±0.0671bcd	0.80901±0.06908efghi	0.84725±0.07299defghi	0.86933±0.04777defghi	0.75922±0.04634hi	0.8547±0.01567defghi	0.77641±0.0175ghi	0.79035±0.03593fghi	0.80011±0.01934efghi	0.8529±0.0876defghi	0.81548±0.039efghi	0.78665±0.02193fghi	0.74877±0.02383i	0.79059±0.03895fghi	0.81242±0.03322efghi	0.90116±0.0202defg	0.91357±0.05453cdef
138	Sodium oleate	Organic acids and derivatives	C18H33NaO2		1.83163±0.07162de	1.40528±0.16148fg	2.13916±0.0221bc	0.24045±0.03248ijkl	1.84738±0.07195de	0.88958±0.17702h	1.84148±0.11229de	0.19445±0.01328ijkl	1.6397±0.16026ef	0.17699±0.01036ijkl	3.16127±0.23632a	0.26891±0.02611ijk	1.91161±0.05867cd	0.29999±0.01892ij	0.3902±0.02553i	0.06578±0.01526jkl	1.21412±0.1473g	0.10239±0.0211jkl	0.02988±0.00825l	0.02672±0.0021l	0.10128±0.01002jkl	0.04056±0.00829kl	2.28578±0.13764b	0.17392±0.03466ijkl
139	Asp Gly Asn Arg	Amino acids, peptides, and analogues	C16H28N8O8		1.60479±0.07064b	0.76216±0.13167g	1.85019±0.02593a	0.44234±0.02579ij	1.58699±0.09017bc	0.67258±0.12322gh	1.65715±0.07007b	0.43288±0.02499ij	1.17184±0.15228e	0.33729±0.04352j	1.19758±0.02211e	0.37792±0.05152j	1.43614±0.02848cd	0.45692±0.01673ij	0.55268±0.04867hi	0.30729±0.01401j	1.30468±0.068de	0.36656±0.04764j	0.32275±0.01931j	0.29574±0.01939j	0.38515±0.03156j	0.3393±0.05643j	0.99751±0.02897f	0.32321±0.03889j
140	Mesna	Organic acids and derivatives	C2H6O3S2	3375-50-6	2.27424±0.07852a	1.99966±0.18493b	1.81034±0.04603b	1.51121±0.11705c	1.19676±0.1005d	1.28815±0.22053d	0.94454±0.02977e	0.90702±0.0683e	0.70919±0.04651f	0.67798±0.10133fg	0.6343±0.03889fgh	0.49043±0.00712ghi	0.51451±0.02138fghi	0.42479±0.0197i	0.44343±0.01708hi	0.42204±0.01823i	0.40702±0.03917i	0.39053±0.02979i	0.39775±0.00787i	0.43395±0.03408i	0.40123±0.01951i	0.41985±0.03371i	0.42721±0.02546i	0.40138±0.02333i
141	Corchorifatty acid F	Fatty acids and conjugates	C18H32O5	95341-44-9	1.00357±0.01561fgh	1.13146±0.03766ef	1.27394±0.01591de	1.10821±0.04724efg	1.11546±0.0448efg	2.2321±0.29971b	0.85087±0.02118hi	0.66314±0.07527ij	0.77167±0.07326hi	0.76958±0.10254hi	1.72629±0.05141c	0.7106±0.02442ij	0.87786±0.03554ghi	0.49827±0.02466j	0.09449±0.00777k	0.11218±0.00625k	1.47727±0.16016cd	0.97215±0.0794fgh	0.06695±0.00854k	0.0691±0.01132k	0.09147±0.01503k	0.09328±0.01405k	0.69642±0.02526ij	5.21322±0.28048a
142	Menthol	Lipids and lipid-like molecules	C10H20O	2216-51-5	1.23385±0.07845ab	1.21186±0.05617abc	1.12713±0.01152bcd	1.05184±0.03487cdefg	1.07164±0.03448cdefg	1.33151±0.19911a	1.08452±0.01493bcdef	1.11299±0.07407bcde	0.93929±0.06549fgh	0.9667±0.07651defgh	1.00953±0.03023defgh	0.8654±0.05086h	0.99429±0.0309defgh	0.91184±0.02277gh	0.94892±0.03333fgh	0.94037±0.03709fgh	0.95543±0.0987efgh	0.94755±0.0553fgh	0.95081±0.00546fgh	0.91948±0.04656gh	0.93978±0.04764fgh	0.94688±0.0579fgh	1.00722±0.02207defgh	1.01595±0.04696defgh
143	Sodium palmitate	Others	C16H31NaO2	408-35-5	2.43808±0.17629b	1.06507±0.13826f	2.86894±0.07246a	0.60062±0.06073hi	2.51584±0.06497b	0.91246±0.18298fg	2.65449±0.10411ab	0.55296±0.05018hi	1.64573±0.17831d	0.45956±0.0211i	1.80411±0.08289d	0.48024±0.04062i	2.15602±0.07129c	0.57384±0.02183hi	0.7127±0.03151gh	0.42467±0.02757i	1.83084±0.11089d	0.47547±0.03826i	0.42057±0.01801i	0.38391±0.01637i	0.49395±0.05297hi	0.44334±0.05589i	1.34974±0.0408e	0.43468±0.04155i
144	Dide-O-methylsimmondsin	Carbohydrates and carbohydrate conjugates	C14H21NO9	135074-86-1	1.41064±0.03808ab	1.40371±0.09324abc	1.30824±0.04097bcd	1.2412±0.02132bcde	1.20389±0.03858defg	1.5477±0.22257a	1.20021±0.01589defg	1.23202±0.09808bcdef	1.03999±0.06738fghi	1.06312±0.11873efghi	1.09152±0.04935efghi	0.96536±0.0541i	1.09417±0.01895efghi	0.99724±0.03655hi	1.0632±0.0637efghi	1.07082±0.05562efghi	1.06381±0.11128efghi	1.04364±0.0334fghi	1.03937±0.06956ghi	0.9567±0.07262i	1.0829±0.06102efghi	1.14823±0.06855defghi	1.17676±0.02811defgh	1.21738±0.04213cdefg
145	2-Hydroxymyristic acid	Fatty acids and conjugates	C14H28O3	2507-55-3	1.5283±0.07479ab	1.48767±0.07117abc	1.35328±0.02173bcd	1.29579±0.06213cdef	1.27295±0.04028defg	1.61309±0.23621a	1.27482±0.03736defg	1.32974±0.09753bcde	1.13329±0.09316efgh	1.12838±0.09693fgh	1.16341±0.05587defgh	1.02219±0.0663h	1.19694±0.02256defgh	1.05257±0.03245h	1.12067±0.0395fgh	1.11301±0.00773fgh	1.12722±0.1157fgh	1.09925±0.05977fgh	1.12856±0.04052fgh	1.0794±0.0296gh	1.10184±0.07779fgh	1.10019±0.1006fgh	1.19976±0.03823defgh	1.16828±0.03435defgh
146	2-Dodecanone	Organic oxygen compounds	C12H24O	6175-49-1	1.5091±0.07086ab	1.46929±0.09125ab	1.36943±0.0114bc	1.2997±0.07214bcde	1.23987±0.03074cdef	1.63216±0.2861a	1.306±0.01751bcd	1.32348±0.10159bcd	1.14682±0.07943def	1.14644±0.08079def	1.17625±0.04527cdef	1.05164±0.07923f	1.21528±0.02151cdef	1.0894±0.02376ef	1.13504±0.05584def	1.12301±0.02914def	1.14391±0.12212def	1.11865±0.06895def	1.16999±0.01218cdef	1.12772±0.04559def	1.13242±0.0486def	1.13057±0.08287def	1.1972±0.02399cdef	1.19119±0.06103cdef
147	modafinil acid	Benzenoids	C15H14O3S	63547-24-0	1.46007±0.03808b	1.46202±0.06704b	1.42449±0.04874bc	1.29925±0.0732bcdef	1.28335±0.0311bcdef	1.68315±0.25117a	1.37304±0.01392bcde	1.41921±0.15308bcd	1.15181±0.07603fg	1.19419±0.08151efg	1.23903±0.06092cdefg	1.06806±0.05081g	1.20132±0.02339efg	1.13023±0.04053fg	1.20918±0.05411efg	1.21583±0.03363defg	1.16355±0.08607fg	1.20417±0.07844efg	1.22709±0.03363cdefg	1.22988±0.05933cdefg	1.27057±0.07102bcdefg	1.26499±0.09467bcdefg	1.31753±0.03693bcdef	1.33529±0.06311bcdef
148	Octadecanedioic acid	Fatty acids and conjugates	C18H34O4	871-70-5	1.5221±0.06713f	2.5728±0.09231c	3.21404±0.11048b	2.20418±0.12175d	1.97439±0.03285de	3.6396±0.51178a	2.25818±0.02574cd	1.44215±0.13655f	1.68566±0.13665ef	1.45166±0.13323f	3.21454±0.10782b	1.49851±0.11244f	1.71197±0.07333ef	0.92279±0.04446g	0.173±0.01639i	0.11945±0.00449i	0.60469±0.10162gh	0.36915±0.02406hi	0.12887±0.013i	0.12521±0.0025i	0.16185±0.01543i	0.16042±0.017i	0.9076±0.03005g	2.14413±0.07248d
149	Prostaglandin F1a	Lipids and lipid-like molecules	C20H36O5	745-62-0	1.89888±0.07519fg	2.63691±0.09834de	3.27561±0.09251c	2.74334±0.13551de	2.34027±0.03001ef	6.17182±0.9267a	1.67112±0.04776gh	1.44275±0.12032gh	1.36641±0.13003hi	1.74305±0.17037gh	2.91714±0.15731cd	1.69398±0.12051gh	1.73514±0.0465gh	0.72715±0.03718j	0.01684±0.00108k	0.00594±0.00152k	0.85723±0.10093ij	0.39539±0.01559jk	-	-	0.00724±0.00437k	0.00239±0.00104k	0.70044±0.02431j	4.45257±0.17983b
150	Phthalic acid	Organic acids and derivatives	C8H6O4	88-99-3	1.77347±0.10544b	1.74667±0.10183b	1.63141±0.03733bc	1.60019±0.05756bcde	1.58352±0.07148bcdef	2.06105±0.21293a	1.57902±0.05292bcdef	1.62222±0.18913bcd	1.38564±0.09897efg	1.39779±0.09483defg	1.49029±0.11943cdefg	1.28191±0.07104g	1.48709±0.04616cdefg	1.36693±0.03267fg	1.4725±0.04831cdefg	1.43187±0.03393cdefg	1.4875±0.10512cdefg	1.45238±0.05523cdefg	1.47944±0.07111cdefg	1.37339±0.04648efg	1.46167±0.05706cdefg	1.51894±0.09607cdef	1.6182±0.03315bcd	1.5912±0.04826bcdef
151	Eugenitol	Organoheterocyclic compounds	C11H10O4	491-48-5	1.94724±0.07618bc	1.95634±0.09681b	1.83337±0.04876bcde	1.79295±0.04917bcdef	1.77875±0.06418bcdef	2.28766±0.29861a	1.85042±0.03793bcd	1.94401±0.18565bc	1.63701±0.08943def	1.6772±0.14669def	1.72616±0.01459bcdef	1.53101±0.09897f	1.75087±0.04622bcdef	1.57839±0.05579ef	1.71631±0.08077bcdef	1.69188±0.02888cdef	1.7027±0.14471bcdef	1.68783±0.05434cdef	1.76532±0.01111bcdef	1.71127±0.08159bcdef	1.81498±0.09283bcde	1.8931±0.11781bcd	1.88273±0.05287bcd	1.83384±0.10264bcde
152	Stearic acid	Fatty acids and conjugates	C18H36O2	21128	2.45807±0.15662ab	2.30652±0.33275abc	2.32786±0.05157abc	1.98943±0.12489bcde	2.18832±0.11999abcd	2.49787±0.6153a	2.19702±0.10563abcd	1.9348±0.27459cde	1.93863±0.17302cde	1.56631±0.13363e	1.99651±0.14918bcde	1.50451±0.18425e	1.99305±0.09893bcde	1.5828±0.02323e	1.65453±0.06042e	1.5979±0.04978e	1.77993±0.1045de	1.62175±0.15369e	1.66685±0.14463e	1.51733±0.01331e	1.6706±0.22252e	1.71733±0.2297de	1.93668±0.08802cde	1.67797±0.15504e
153	1,3-Diisopropylbenzene	Others	C12H18	99-62-7	2.06563±0.0549ab	2.0974±0.10835ab	1.95112±0.07428abc	1.84299±0.09419bc	1.84659±0.125bc	2.29896±0.35879a	1.91878±0.01699abc	1.9415±0.19323abc	1.67848±0.11857bc	1.69259±0.13977bc	1.83132±0.03328bc	1.58316±0.1124c	1.89836±0.07072abc	1.70556±0.03309bc	1.87597±0.08542abc	1.83697±0.03291bc	1.81485±0.1646bc	1.79318±0.08933bc	1.92194±0.03089abc	1.81249±0.05517bc	1.87242±0.10407abc	1.93203±0.10205abc	1.96203±0.05733abc	1.96169±0.10181abc
154	4-Hydroxystyrene	Benzenoids	C8H8O	2628-17-3	2.02456±0.06455gh	2.21787±0.12516efg	2.44037±0.05299ef	2.22011±0.08114efg	1.96718±0.04031gh	3.55308±0.46196b	2.51502±0.03215de	2.85554±0.2738cd	2.87549±0.16394cd	3.22161±0.26825bc	2.29917±0.08929efg	2.27727±0.11821efg	2.06879±0.04292fgh	1.54556±0.03502i	0.14601±0.00606j	1.38357±0.03002i	1.74611±0.15172hi	1.72935±0.08174hi	0.02276±0.0008j	0.0238±0.00308j	0.21922±0.0076j	0.19866±0.01542j	1.5743±0.06897i	5.20415±0.27324a
155	1,4-Butanediphosphonic acid	Organic acids and derivatives	C4H12O6P2	4671-77-6	2.51254±0.12314abc	2.27361±0.28807abcd	2.21924±0.20097bcde	1.8972±0.10344efgh	1.88113±0.09496efgh	2.53745±0.3592abc	2.05413±0.13001defg	2.17744±0.22589cde	2.06269±0.18904defg	2.04188±0.12742defg	1.85858±0.03391efgh	1.93772±0.16581defgh	1.79998±0.08139fgh	1.57892±0.10403h	1.77558±0.08826fgh	2.09529±0.05752defg	2.0886±0.15414defg	2.123±0.04637def	0.32496±0.02201i	0.31078±0.04806i	1.78818±0.02103fgh	1.74147±0.13078gh	2.58001±0.03426ab	2.61869±0.05056a
156	Polyoxyethylene (600) monoricinoleate	Lipids and lipid-like molecules	C21H40O3	9004-97-1	2.63524±0.09131g	4.4317±0.26813c	5.42951±0.19714b	3.7921±0.26005d	2.79733±0.04997g	4.91876±0.75854bc	3.69927±0.08433de	2.65297±0.2686g	2.82057±0.1817g	2.63825±0.24545g	5.99262±0.3183a	3.13831±0.14107fg	3.16403±0.0127efg	1.58148±0.05761h	0.05074±0.00949i	-	0.29103±0.0318i	0.08039±0.00792i	-	-	-	-	1.40011±0.03735h	3.55814±0.16983def
157	3-(4-Iodophenyl)-2-mercapto-(Z)-2-propenoic acid	Others	C9H7IO2S	179528-45-1	1.02586±0.0493ghijk	1.14347±0.02805ghij	1.25434±0.1089ghi	1.28484±0.056gh	1.33127±0.07561g	3.78217±0.59319c	0.8992±0.05226hijk	0.83754±0.16818ijk	1.04409±0.04813ghijk	1.03368±0.14047ghijk	0.90663±0.03957ghijk	0.74349±0.01816jk	2.3481±0.07459de	1.77387±0.02215f	2.27105±0.22245de	1.00708±0.0532ghijk	0.11984±0.0227m	0.29224±0.01838lm	8.36126±0.21739b	12.43816±0.24488a	0.70971±0.06271kl	2.65072±0.25463d	3.53597±0.08895c	2.00351±0.08423ef
158	Hypochlorite	Homogeneous non-metal compounds	ClHO	7790-92-3	4.52446±0.23811a	4.52725±0.15441a	3.91598±0.10663bc	3.51769±0.15496cd	3.4798±0.16407cd	4.34879±0.61102ab	3.14493±0.06019de	3.08479±0.25195def	2.5371±0.18368fgh	2.54969±0.25442fgh	2.56774±0.08757efgh	2.18546±0.1386hi	2.5409±0.05064fgh	2.18926±0.03647hi	2.27911±0.05557ghi	2.24289±0.05945ghi	2.24407±0.20564ghi	2.1306±0.09049hi	2.0606±0.01986hi	1.94428±0.06662i	2.05912±0.1545hi	2.19514±0.14113hi	2.79188±0.65974efg	2.10386±0.04805hi
159	Mesylate	Organosulfur compounds	CH4O3S	75-75-2	2.6715±0.09179f	3.27694±0.30806cde	4.38598±0.14395ab	3.34436±0.10671cd	2.82688±0.08904ef	4.68132±0.62808a	4.10193±0.02583b	3.21879±0.3263cde	3.28219±0.23658cde	2.97716±0.23726cdef	4.22127±0.19631ab	2.91069±0.17292def	3.46405±0.1372c	2.06122±0.07897g	0.09489±0.00513h	0.10219±0.00296h	0.32305±0.09479h	0.2739±0.00773h	0.07521±0.00324h	0.02361±0.00107h	0.19866±0.02144h	0.4843±0.03388h	1.61052±0.07273g	2.82306±0.24405ef
160	indole-3-acetyl-alanine	Amino acids, peptides, and analogues	C13H13N2O3		3.5858±0.04479ef	4.4413±0.31006bcd	4.24678±0.30812cd	4.01062±0.13625de	3.22051±0.20308fg	4.68898±0.50919abc	4.54491±0.13882bcd	4.93525±0.71798ab	4.26658±0.25666cd	4.44424±0.10933bcd	3.31459±0.17535f	3.54237±0.15616ef	3.12354±0.10798fg	2.6712±0.06442gh	0.29827±0.01174jk	0.46272±0.0173jk	1.96548±0.15039i	2.12047±0.25611hi	0.00172±0.00048k	0.00158±0.00061k	0.43928±0.02024jk	0.86464±0.07717j	4.57105±0.18016bcd	5.24188±0.20311a
161	Coumarin	Phenylpropanoids and polyketides	C9H6O2	91-64-5	3.9737±0.09923b	3.96948±0.17775b	3.78876±0.16564bc	3.56678±0.13449bcd	3.62594±0.09722bcd	4.52296±0.60534a	3.67948±0.09182bcd	3.80195±0.3613bc	3.20225±0.18414def	3.21629±0.27926def	3.39067±0.1064cdef	2.90887±0.1638f	3.40762±0.09088cdef	3.04561±0.11609ef	3.28513±0.16718cdef	3.26005±0.07038def	3.252±0.29596def	3.2195±0.131def	3.37792±0.05247cdef	3.18416±0.13157def	3.30744±0.11849cdef	3.44091±0.23541cde	3.51029±0.08967bcde	3.52092±0.13251bcde
162	Metyrosine	Amino acids, peptides, and analogues	C10H13NO3	672-87-7	4.71837±0.14612b	4.60502±0.19778b	4.44679±0.07551bc	4.27775±0.14446bc	4.23812±0.14181bcd	5.41327±0.84298a	4.2974±0.0563bc	4.41981±0.38227bc	3.80144±0.3138cd	3.86521±0.35018cd	4.04253±0.21602bcd	3.57019±0.27278d	4.19272±0.05863bcd	3.80104±0.08755cd	4.31915±0.17485bc	4.31194±0.08256bc	4.22686±0.41237bcd	4.23406±0.27081bcd	4.42443±0.08138bc	4.38925±0.1292bc	4.44502±0.27049bc	4.46124±0.2722bc	4.47682±0.1135bc	4.33448±0.14273bc
163	Methyl sulfate	Organosulfur compounds	CH4O4S	75-93-4	5.85183±0.31199a	5.55798±0.2807ab	5.12347±0.18201bc	4.60672±0.1662cd	4.55831±0.16998cde	5.65086±0.80834ab	4.55135±0.05228cdef	4.65335±0.36386cd	3.89747±0.25835efg	3.86717±0.36452g	4.08769±0.18449defg	3.4878±0.18871g	4.01638±0.03266defg	3.64094±0.06731g	3.87852±0.1004g	3.82652±0.09489g	3.84607±0.35111g	3.73404±0.1508g	3.94178±0.01966efg	3.79876±0.14176g	3.89567±0.1838fg	4.00316±0.23664defg	4.12302±0.10268defg	4.10171±0.18495defg
164	1,4-Dithiane-2,5-diol	Organoheterocyclic compounds	C4H8O2S2	40018-26-6	7.52108±0.31545a	7.40938±0.47421a	7.36785±0.05366a	6.27578±0.43401b	5.23917±0.31969cd	5.99671±0.95696bc	4.86407±0.08086d	4.89936±0.39638d	4.0457±0.36899e	3.91877±0.45213ef	3.89174±0.29231ef	3.31348±0.16424ef	3.54471±0.03425ef	3.13523±0.08272f	3.37915±0.09375ef	3.28703±0.08776ef	3.29643±0.30759ef	3.22363±0.09024f	3.41071±0.02255ef	3.21415±0.12708f	3.19885±0.2254f	3.36172±0.18302ef	3.54523±0.0318ef	3.51129±0.14422ef
165	Monobenzone	Benzenoids	C13H12O2	103-16-2	5.43395±0.08415efg	6.58363±0.46829cd	6.30483±0.30646de	5.95964±0.08682def	4.77381±0.32734ghi	8.54593±0.92153a	6.73077±0.26548cd	7.24342±1.01637bc	6.19192±0.22231de	6.50343±0.28465cd	4.80512±0.32675ghi	5.14859±0.25169fgh	4.53329±0.12194hi	3.9802±0.09784ij	0.43126±0.03063lm	0.83057±0.04377lm	2.89706±0.21404k	3.19528±0.3784jk	0.0077±0.00228m	0.00776±0.00145m	0.66022±0.02433lm	1.28097±0.11255l	6.82062±0.19964bcd	7.63344±0.21599b
166	cis-2-Methylaconitate	Organic acids and derivatives	C7H8O6	6061-93-4	6.08674±0.20066ab	5.94328±0.3211abc	5.7145±0.16085bcd	5.32525±0.19064bcdef	5.28774±0.12465cdef	6.65988±0.96802a	5.38697±0.06836bcde	5.40715±0.52004bcde	4.63438±0.30334efgh	4.65402±0.40727efgh	4.89166±0.17072efgh	4.17758±0.24021h	4.8515±0.08895efgh	4.37348±0.19027gh	4.55447±0.21943fgh	4.45705±0.04847gh	4.50378±0.40659gh	4.36231±0.22851gh	4.55152±0.05593fgh	4.5495±0.0971fgh	4.62733±0.24599efgh	4.7031±0.25636efgh	5.04717±0.17104defg	5.11014±0.26456defg
167	Methylenediphosphonic acid	Organic acids and derivatives	CH6O6P2	1984-15-2	3.83212±0.1341fghi	3.88251±0.14981fghi	3.86542±0.23802fghi	3.88248±0.09694fghi	3.92433±0.13795fgh	7.46095±1.02661c	3.24508±0.12115ghij	3.19984±0.48977hij	3.17149±0.22063hij	3.2517±0.34494ghij	2.91396±0.15375j	2.60911±0.08724jk	4.98867±0.00672e	3.99322±0.07299fg	4.90208±0.25787e	3.11717±0.07902ij	1.26341±0.23339l	2.06394±0.07077k	11.49463±0.10467b	13.91083±0.47102a	2.64211±0.17101jk	5.21059±0.35878e	6.20797±0.16785d	4.58861±0.2526ef
168	Glycolic acid	Organic acids and derivatives	C2H4O3	79-14-1	7.26845±0.34698ab	7.13169±0.38155abc	6.72809±0.15575bcd	6.3001±0.26301cdef	6.17736±0.21464defgh	7.72984±1.03634a	6.24246±0.01318cdefg	6.39222±0.53241bcde	5.3887±0.42313ghi	5.50661±0.49939efghi	5.6219±0.24426efghi	4.92342±0.26797i	5.58885±0.08262efghi	4.96106±0.1038i	5.44485±0.17253fghi	5.35844±0.11688ghi	5.37267±0.52561ghi	5.28732±0.22906hi	5.31524±0.0764hi	5.03439±0.16548i	5.11199±0.26778i	5.23858±0.40299i	5.44699±0.12839fghi	5.41918±0.20836fghi
169	9,12,13-TriHOME	Fatty acids and conjugates	C18H34O5	97134-11-7	5.95754±0.18834g	11.37776±0.71346cd	13.65374±0.3066a	10.79765±0.52742d	7.41797±0.38623f	13.34589±1.97504ab	9.02736±0.10907e	6.67297±0.69035fg	6.91244±0.53367fg	7.69641±0.77128ef	12.77446±0.33093ab	7.50542±0.39502f	6.43892±0.16831fg	4.11437±0.17191h	0.34297±0.01311j	0.297±0.00631j	3.56758±0.27764hi	2.63266±0.14597i	0.11122±0.00707j	0.09497±0.01081j	0.25094±0.0195j	0.17312±0.01211j	3.19724±0.0917hi	12.2802±0.45625bc
170	Pyruvic acid	Organic acids and derivatives	C3H4O3	127-17-3	6.57353±0.24262bcd	6.4754±0.30813bcd	6.22474±0.15386bcde	6.0401±0.23384cde	6.06995±0.17981cde	8.03419±1.05453a	6.2732±0.016bcde	6.58565±0.59993bcd	5.73626±0.45037def	6.06828±0.52321cde	6.07828±0.22981cde	5.46246±0.2784ef	6.15736±0.11416cde	5.47883±0.09558ef	6.07915±0.19999cde	6.06176±0.15266cde	6.36662±0.62049bcde	6.39358±0.29558bcde	5.68097±0.24196def	4.89095±0.19569f	5.50283±0.2949ef	5.86235±0.35215cde	6.80017±0.17128bc	7.10092±0.36652ab
171	Sulfate	Homogeneous non-metal compounds	H2O4S	7664-93-9	4.39126±0.27075fghij	6.46245±1.57574d	5.7928±0.18365de	4.72732±0.16439efghi	4.29483±0.17323ghij	5.51468±0.81038def	5.63847±0.01679de	5.30779±0.49632efg	4.90729±0.23625efgh	4.79025±0.52699efghi	4.18807±0.17515ghijk	3.71014±0.20815ijkl	4.08716±0.18228hijkl	3.34828±0.06466jkl	3.96193±0.10485hijkl	3.05057±0.0615l	3.56976±0.25941jkl	3.07075±0.10664kl	18.66929±0.38547b	32.46297±0.35399a	4.04426±0.32594hijkl	8.05714±0.47326c	3.99621±0.13412hijkl	4.84096±0.22284efghi
172	13,14-Dihydro PGF-1a	Lipids and lipid-like molecules	C20H38O5	20592-20-5	8.50313±0.26581e	15.41654±0.71287b	18.37943±0.55885a	14.24156±0.79121bc	9.99715±0.32041de	18.144±2.61157a	12.56151±0.087c	9.23346±0.80984de	9.68259±0.77512de	10.02794±1.0159de	18.13035±0.8044a	10.57894±0.78683d	9.5319±0.1798de	5.38303±0.18046f	0.27042±0.01928g	0.08716±0.00646g	1.81449±0.21527g	1.05419±0.04593g	0.01889±0.00127g	-	0.07773±0.00839g	0.02083±0.00413g	4.61557±0.19712f	15.01469±0.47583b
173	Sodium n-alkylbenzenesulfonate	Others	C6H5NaO3S	515-42-4	3.46551±0.22174b	2.69772±0.354bc	2.76138±0.21513bc	2.23891±0.11651bc	2.35372±0.4624bc	2.71207±0.42561bc	1.90571±0.0893bc	2.13552±0.18035bc	1.32481±0.10782bc	1.88909±0.1489bc	1.11744±0.08982bc	1.02508±0.0575c	1.29855±0.06603bc	1.13908±0.05757bc	1.11092±0.04781bc	1.16893±0.03845bc	36.87811±4.16309a	37.00517±1.66137a	0.88277±0.07148c	0.68336±0.01585c	0.92595±0.03031c	1.40776±0.1188bc	1.47518±0.04261bc	1.5306±0.14113bc
174	L-Lactic acid	Organic acids and derivatives	C3H6O3	79-33-4	241.27174±5.51824fghijk	234.7742±11.4764ghijk	247.20362±6.62198fghijk	230.59427±7.40709hijk	224.03217±6.45899ijk	311.10523±42.81799bc	265.71213±2.94498defgh	277.57798±26.03685cdef	259.68212±20.4678efghi	281.21363±20.74483cdef	262.57386±9.39901defghi	253.53251±11.76376fghij	249.93449±5.17843fghij	218.92665±6.79446jk	236.49079±9.18775ghijk	273.19385±6.2076cdefg	298.09394±27.38125bcde	302.80511±13.61652bcd	135.52995±17.85627l	94.10338±7.57507m	207.71627±13.75458k	231.96978±12.10853hijk	326.65014±10.45649ab	365.51041±18.01615a
175	1,2-Naphthoquinone	Benzenoids	C10H6O2	524-42-5	0.00053±0.00074a	0.00529±0.00731a	0.00002±0.00003a	0.00006±0.00008a	0.00004±0.00005a	0.00007±0.00004a	0.00003±0.00005a	0.00003±0.00003a	0.00006±0.00004a	-	0.00007±0.00001a	0.00011±0.00002a	0.00009±0a	0.0001±0.00003a	-	0.00007±0.00006a	0.00007±0.00003a	0.00006±0.00005a	-	-	0.00003±0.00004a	0.00005±0.00003a	-	0.00007±0a
176	4R,5R,6S-Trihydroxy-2-hydroxymethyl-2-cyclohexen-1-one 6-(2-hydroxy-6-methylbenzoate)	Benzenoids	C15H16O7	146475-71-0	-	-	-	-	-	-	-	-	-	-	-	-	-	-	-	-	-	-	0.00748±0.00096a	-	-	-	-	-
177	Ethyl aconitate	Organic acids and derivatives	C8H10O6	1321-30-8	0.00014±0.00002c	0.00021±0.00007c	0.00014±0.00005c	0.00024±0.00002c	0.00019±0.00005c	0.00828±0.00131a	0.00013±0.00005c	0.00012±0.00009c	0.00016±0.00007c	0.00019±0.00015c	0.00016±0.00008c	0.00004±0.00002c	0.00009±0.00005c	0.0002±0.00008c	0.00026±0.00008c	0.00185±0.00021b	0.00017±0.0001c	0.00009±0.00007c	0.00037±0.00008c	0.00019±0.00006c	0.00014±0.00007c	0.00016±0.00011c	0.00015±0.00012c	-
178	Propynoic acid	Organic acids and derivatives	C3H2O2	471-25-0	0.00074±0.00002e	0.00143±0.00008c	0.00246±0.00005b	0.00111±0.00004d	0.00154±0.00001c	0.00323±0.00046a	0.00114±0.00003d	0.00076±0.0001e	0.00063±0.00003efg	0.00048±0.00004fgh	0.00068±0.00004efg	0.00046±0.00006gh	0.00107±0.00002d	0.0003±0.00002hi	-	0.00009±0.00002ij	0.00022±0.00001hij	0.00022±0.00001hij	-	-	0.00005±0.00002ij	0.00009±0.00002ij	0.00009±0.00001ij	0.00073±0.00004ef
179	L-Serine	Amino acids, peptides, and analogues	C3H7NO3	56-45-1	0.00066±0.00014c	0.00053±0.00006cde	0.00042±0.00005defg	0.00049±0.00003cdef	0.001±0.00007b	0.00251±0.00035a	0.00035±0.00006efghi	0.00032±0.00003efghi	0.00031±0.00001efghi	0.00022±0.00003ghi	0.0003±0.00007efghi	0.00023±0.00002ghi	0.00067±0.00011c	0.00039±0.00004defghi	0.00015±0.00002i	0.00042±0.00002defgh	0.00027±0.0001fghi	0.00061±0.00005cd	0.00038±0.00004defghi	0.00018±0.00002hi	0.00031±0.00004efghi	0.0004±0.00006defgh	0.00048±0.00008cdef	0.00068±0.0001c
180	5-Deoxymyricanone	Phenylpropanoids and polyketides	C21H24O4	110007-10-8	0.00001±0.00001a	0.00002±0.00001a	0.00004±0.00003a	0.00002±0.00001a	0.00002±0.00001a	0.00005±0.00005a	0.00004±0.00002a	0.00003±0a	0.00002±0a	0.01502±0.02122a	0.00007±0.00004a	0.00001±0.00001a	-	-	-	-	-	-	-	-	-	-	-	0.00002±0.00001a
181	Propylene glycol	Organic oxygen compounds	C3H8O2	4254-14-2	0.00128±0.00004cde	0.00121±0.00006cde	0.00153±0.00008c	0.00112±0.00001cdef	0.00212±0.00006b	0.00526±0.00088a	0.0009±0.00006defg	0.00059±0.00007ghij	0.00036±0.00002ijkl	0.00033±0.00007jkl	0.00054±0.00004ghijk	0.00041±0.00001hijkl	0.00136±0.00004cd	0.00083±0.00004efghi	-	-	0.00095±0.00009defg	0.00087±0.00004efgh	-	-	0.00007±0.00004kl	0.0001±0.00002kl	0.00041±0.00003hijkl	0.00073±0.00005fghij
182	Imidazole	Organoheterocyclic compounds	C3H4N2	288-32-4	0.00086±0.00005a	0.00494±0.00565a	0.00094±0.00008a	0.00064±0.00006a	0.00067±0.00006a	0.00083±0.00011a	0.00068±0.00002a	0.00075±0.00006a	0.00066±0.00005a	0.00059±0.00005a	0.0011±0.00036a	0.00057±0.00003a	0.00063±0.00002a	0.00063±0.00004a	0.00073±0.00007a	0.00066±0.00004a	0.00091±0.00047a	0.00055±0.00005a	0.00054±0.00007a	0.00059±0.00002a	0.00089±0.00051a	0.0006±0.00004a	0.00067±0.00004a	0.00065±0.00003a
183	beta-Carboline	Organoheterocyclic compounds	C11H8N2	244-63-3	0.00065±0.00006cde	0.00104±0.00016c	0.00106±0.00015c	0.00112±0.00006c	0.00405±0.00013b	0.00754±0.00086a	0.00046±0.00005defg	0.00043±0.00009defg	0.00032±0.00005efg	0.00042±0.00007defg	0.00037±0.00005efg	0.00039±0.00006efg	0.00106±0.00003c	0.00073±0.00008cde	-	-	0.00088±0.00009cd	0.00055±0.00006def	-	-	-	-	0.00012±0.00003fg	-
184	Vanillylmandelic acid	Benzenoids	C9H10O5	13244-77-4	0.00114±0.00007cdefgh	0.00127±0.00019cdefg	0.00138±0.0001cde	0.00143±0.00006cd	0.00246±0.00018b	0.00743±0.00134a	0.00063±0.00006fghij	0.00055±0.00003ghij	0.00038±0.00006ij	0.00038±0.00006ij	0.00038±0.00003ij	0.00018±0.00003ij	0.00135±0.00007cdef	0.00067±0.00004efghij	0.00082±0.0002defghi	0.00158±0.0003c	0.0002±0.00004ij	0.00031±0.00009ij	-	0.0002±0.00004ij	0.00027±0.00002ij	0.00045±0.00013hij	0.00045±0.00012hij	0.00026±0.00013ij
185	Thymol Sulfate	Organosulfur compounds	C10H14O4S		0.00052±0.00011i	0.00017±0.00005j	0.00008±0.00001j	0.00009±0.00004j	0.00066±0.00004hi	0.0001±0j	-	0.00097±0.00022fgh	0.00119±0.00018f	0.00083±0.00002ghi	0.00059±0.00006i	0.00097±0.00009fgh	0.00158±0.00018e	0.00342±0.00019d	0.00071±0.00007hi	0.00011±0.00006j	0.0011±0.00022fg	0.00066±0.00021hi	0.00012±0.00001j	0.00011±0.00002j	0.00007±0.00002j	-	0.0046±0.00024c	0.00545±0.00019b
186	Garcinia lactone dibutyl ester	Organic acids and derivatives	C14H22O7		0.00037±0.00013a	0.00683±0.00816a	0.00166±0.00066a	0.00068±0.00029a	0.00023±0.00009a	-	-	-	0.00031±0.00019a	-	0.00381±0.00228a	0.00016±0.00013a	-	-	-	-	-	-	-	-	0.00358±0.00473a	0.00081±0.00056a	-	0.00084±0.00022a
187	3-Methyl sulfolene	Organoheterocyclic compounds	C5H8O2S	1193-10-8	0.00093±0.00002def	0.00127±0.00036d	0.00186±0.00023c	0.00085±0.00025ef	0.00084±0.00012ef	-	0.00277±0.00011b	0.00206±0.00033c	0.00299±0.00026b	0.00183±0.00026c	0.00101±0.00017def	0.00112±0.00021de	0.001±0.00007def	0.00112±0.00006de	-	-	0.0007±0.0001f	-	-	-	-	-	0.0037±0.00017a	0.00188±0.00013c
188	Methionyl-Methionine	Amino acids, peptides, and analogues	C10H20N2O3S2		-	0.00042±0.0003cde	0.0006±0.00017cd	0.00034±0.00024cde	0.00031±0.00019cde	0.0007±0.00039c	0.00036±0.0002cde	0.00043±0.00018cde	0.00014±0.00008cde	0.00036±0.00017cde	0.00028±0.00003cde	0.00026±0.00006cde	0.00023±0.00009cde	0.00008±0.00001de	0.00994±0.00045a	0.00848±0.00058b	0.00023±0.00005cde	-	0.00015±0.00008cde	-	-	0.00017±0.00002cde	-	0.00052±0.00041cde
189	8-Hydroxy-5,6-octadienoic acid	Organic acids and derivatives	C8H12O3		0.00149±0.00012efg	0.0021±0.00037bcde	0.00214±0.00013abc	0.00212±0.00035abcd	0.00165±0.00014cdef	0.00271±0.00062ab	0.00075±0.00024hij	0.00151±0.00036def	0.00128±0.00025fgh	0.00138±0.00024fg	0.00158±0.00037cdef	0.00135±0.00025fgh	0.00118±0.00008fghi	0.00088±0.00007ghij	0.00061±0.00005ij	0.0005±0.00009j	0.00148±0.00015fg	0.00123±0.00002fgh	0.00047±0.00009j	0.00033±0.00006j	0.0003±0.00014j	0.00032±0.00006j	0.00046±0.00004j	0.00273±0.0004a
190	16-Oxoestrone	Lipids and lipid-like molecules	C18H20O3	1228-73-5	0.0009±0.00009efg	0.00049±0.00016ghi	0.00086±0.00035efgh	0.00045±0.00008hi	0.00108±0.0001e	0.00056±0.00011fghi	0.00032±0.00006ij	0.00032±0.00002ij	-	0.0002±0.00009ij	0.00094±0.00011ef	0.00088±0.00009efgh	0.00611±0.00014b	0.00467±0.00012c	-	-	-	-	-	-	-	-	0.01005±0.00068a	0.00337±0.00008d
191	Daidzein	Phenylpropanoids and polyketides	C15H10O4	486-66-8	0.00002±0.00002b	0.00001±0b	-	0.00005±0.00005b	0.00001±0.00001b	-	0.00005±0.00007b	0.00005±0.00004b	0.00001±0b	0.00002±0.00001b	0.00001±0.00001b	0.00002±0.00001b	0.00002±0b	0.00001±0b	0.00001±0b	0.02751±0.00117a	0.00001±0.00001b	0.00002±0.00001b	-	0.00001±0b	0.00001±0.00001b	0.00002±0.00001b	0.00013±0.00016b	0.00002±0.00001b
192	Triacetin	Lipids and lipid-like molecules	C9H14O6	102-76-1	0.00041±0.00009ef	-	-	-	0.0005±0.00007def	-	-	-	-	-	-	-	-	-	0.01664±0.00075a	0.00088±0.00016de	0.00097±0.00002d	0.00049±0.00003def	-	-	0.00677±0.0005b	0.00323±0.00038c	-	-
193	Dihydro-2-methoxy-2-methyl-3(2H)-thiophenone	Organosulfur compounds	C6H10O2S	129314-86-9	0.00147±0.00009ghi	0.00165±0.00004efg	0.00191±0.00004cdef	0.00131±0.00011hi	0.00119±0.00002ij	0.00074±0.00014kl	0.00257±0.00004b	0.00193±0.00033cde	0.00271±0.00018b	0.00194±0.00017cd	0.00214±0.00018c	0.00162±0.00015fg	0.00167±0.00007defg	0.00153±0.00005gh	0.00001±0m	0.00001±0m	0.00095±0.00005jk	0.0006±0.0001l	0.00001±0m	-	0.00002±0.00001m	0.00004±0.00002m	0.00316±0.00011a	0.00206±0.00013c
194	L-Fucose	Carbohydrates and carbohydrate conjugates	C6H12O5	6696-41-9	0.00106±0.00008de	0.0012±0.00024de	0.00092±0.00005defg	0.00093±0.0001defg	0.00137±0.00013d	0.00512±0.00095c	0.00034±0fgh	0.00034±0.00006gh	0.00023±0.00002h	0.00015±0.00006h	0.00031±0.00005gh	0.00021±0.00005h	0.00098±0.00008def	0.00059±0.00001efgh	-	-	0.00027±0.00005h	0.00034±0.00007gh	-	-	0.00702±0.0007b	0.01162±0.00012a	0.00064±0.00005efgh	0.0003±0.00008gh
195	2-Hydroxy-3-methylpentanoic acid	Fatty acids and conjugates	C6H12O3	488-15-3	0.00165±0.00012cd	0.00171±0.00017cd	0.0028±0.00044b	0.00145±0.00021cd	0.00326±0.00019b	0.00588±0.00097a	0.00201±0.00019c	0.00136±0.00026cd	0.00137±0.00013cd	0.00132±0.00029d	0.00277±0.00011b	0.00174±0.00027cd	0.00329±0.00016b	0.00108±0.00009de	0.00019±0.00002f	0.0002±0.00002f	0.00046±0.00002ef	0.0003±0.00002f	0.00014±0.00001f	0.00009±0.00002f	0.00019±0.00001f	0.00029±0.00003f	0.00164±0.00005cd	0.00132±0.00028d
196	Cyclohexane	Hydrocarbons	C6H12	110-82-7	0.00145±0.00008abc	0.00136±0.00004abc	0.00138±0.0001abc	0.00137±0.00008abc	0.00133±0.00008abc	0.00171±0.00017a	0.0015±0.00002abc	0.00161±0.00026ab	0.00128±0.00012abc	0.00132±0.00016abc	0.0012±0.00004bc	0.00114±0.0001c	0.00138±0.00004abc	0.00128±0.00004abc	0.0016±0.00014ab	0.00153±0.00009abc	0.00154±0.00014abc	0.00135±0.00002abc	0.00149±0.00004abc	0.0015±0.0002abc	0.00154±0.00011abc	0.00161±0.00008ab	0.00149±0.00002abc	0.00138±0.0001abc
197	Galactonic acid	Organic acids and derivatives	C6H12O7	13382-27-9	0.00032±0.00013cd	0.00039±0.00017cd	0.00022±0.00012cd	0.00044±0.00018cd	0.0052±0.0002b	0.01901±0.00214a	-	0.00014±0.00006cd	-	0.00016±0.00006cd	0.00022±0.00005cd	0.00013±0.00004cd	0.00035±0.00011cd	0.00024±0.00012cd	-	0.00121±0.00015c	0.00071±0.00046cd	0.00035±0.00021cd	0.0009±0.00004cd	0.00018±0.00012cd	0.00048±0.00014cd	0.00099±0.0001cd	0.0002±0.00005cd	0.00013±0.00004cd
198	(R)-Bitalin A	Benzenoids	C13H14O3	35844-67-8	0.00234±0.00037bc	0.00112±0.00007fghijk	0.00155±0.00036defg	0.00183±0.00031cd	0.00172±0.00015de	0.00286±0.00019b	0.00107±0.00039ghijk	0.00135±0.00002defghi	0.00117±0.00015efghijk	0.00149±0.00007defgh	0.00091±0.00018hijkl	0.00107±0.0003ghijk	0.00169±0.0002def	0.00132±0.00028defghij	0.00037±0.00018lm	0.00037±0.00014lm	0.0018±0.00016cd	0.00116±0.0001efghijk	0.00557±0.00042a	0.00031±0.00012m	0.00064±0.00021klm	0.00079±0.00019ijklm	0.00073±0.00022jklm	0.00191±0.00025cd
199	MALEIC ANHYDRIDE	Organoheterocyclic compounds	C4H2O3		0.00169±0.00012ef	0.00274±0.00074cd	0.00214±0.00053de	0.00153±0.00021efg	0.00194±0.00023de	0.00401±0.00066b	0.00206±0.00031de	0.00188±0.00043def	0.0021±0.00025de	0.00151±0.00014efg	0.00182±0.0004def	0.00141±0.00027efg	0.00222±0.00016de	0.0013±0.00011efg	0.00006±0.00003h	0.00012±0.00001h	0.0003±0.00012h	0.00014±0.00004h	0.00006±0.00002h	0.00004±0.00001h	0.00094±0.00114fgh	0.00032±0.00015h	0.0006±0.0001gh	0.00329±0.00024bc
200	Aristolochic acid B	Benzenoids	C16H9NO6	475-80-9	-	-	-	-	-	-	-	-	-	-	-	-	-	-	0.00079±0.00015cd	-	0.01319±0.00444a	0.01449±0.00081a	-	-	0.00362±0.00083b	0.00254±0.00049bc	-	-
201	2-Oxo-5,11(13)-eudesmadien-12,8-olide	Lipids and lipid-like molecules	C15H18O3	68776-46-5	0.00157±0.00038c	0.00104±0.00011cde	0.00141±0.00023cd	0.00123±0.0001cde	0.00081±0.00004de	0.00142±0.00017cd	0.00099±0.0002cde	0.00115±0.00038cde	0.00072±0.00013e	0.00103±0.00044cde	0.001±0.00006cde	0.00074±0.00003e	0.001±0.0001cde	0.0007±0.00004e	0.00103±0.0002cde	0.0015±0.00001c	0.01151±0.00066a	0.00686±0.00022b	0.00065±0.00001e	0.00063±0.00007e	0.00082±0.00033de	0.00087±0.00002de	0.00097±0.00017cde	0.00098±0.00038cde
202	Indole	Organoheterocyclic compounds	C8H7N	120-72-9	0.00174±0.00011ab	0.00163±0.00017ab	0.00166±0.00023ab	0.00183±0.00018ab	0.00172±0.00006ab	0.00164±0.00025ab	0.00144±0.00034ab	0.00135±0.00024b	0.00176±0.00011ab	0.00174±0.00008ab	0.00157±0.00027ab	0.0018±0.00005ab	0.00209±0.00015a	0.00206±0.00015a	0.00196±0.0001ab	0.00174±0.0002ab	0.00189±0.00002ab	0.00198±0.00016ab	0.00188±0.00003ab	0.00181±0.00018ab	0.00173±0.00011ab	0.00182±0.00017ab	0.00165±0.0003ab	0.00161±0.0001ab
203	(R)-Pelletierine	Organoheterocyclic compounds	C8H15NO	2858-66-4	0.00151±0.00017d	0.00076±0.00007ghi	0.00096±0.00004fg	0.00154±0.00004d	0.00063±0.0001hi	0.00077±0.00014ghi	0.00074±0.00013ghi	0.00077±0.00018ghi	0.00071±0.00013ghi	0.00077±0.00007ghi	0.00061±0.00004hi	0.00073±0.00014ghi	0.00116±0.00004ef	0.00145±0.00007de	0.00091±0.00008fgh	0.00084±0.00008ghi	0.00099±0.00009fg	0.00085±0.0001ghi	0.00201±0.00007c	0.00069±0.0001ghi	0.00386±0.00037b	0.0055±0.00001a	0.00057±0.00005i	0.00071±0.00001ghi
204	5-Methyl-2-thiophenecarboxaldehyde	Organoheterocyclic compounds	C6H6OS	13679-70-4	0.00349±0.00017bc	0.00315±0.0001cd	0.00352±0.0001b	0.00252±0.00004efg	0.00307±0.00009d	0.00145±0.0001i	0.0035±0.00015b	0.00267±0.0002ef	0.00286±0.00023de	0.00213±0.00021h	0.00305±0.00014d	0.00235±0.00024fgh	0.0044±0.00013a	0.00412±0.00001a	-	-	0.00014±0.00003j	-	-	-	0.00006±0.00001j	0.00008±0.00002j	0.00224±0.00029gh	0.00202±0.00015h
205	6-Methylcoumarin	Phenylpropanoids and polyketides	C10H8O2	92-48-8	0.00203±0.00016d	0.00163±0.00027defg	0.0018±0.00008def	0.00182±0.00015de	0.00199±0.00005d	0.00278±0.00018c	0.00159±0.00009defg	0.00115±0.00029fghi	0.00122±0.00011efghi	0.00138±0.00017defgh	0.00129±0.0001efghi	0.00132±0.00025efghi	0.00176±0.00008def	0.00131±0.00012efghi	0.00068±0.00007i	0.00073±0.00019hi	0.01297±0.00101a	0.00581±0.00021b	0.00088±0.00006hi	0.00077±0.00005hi	0.00087±0.0002hi	0.00078±0.00018hi	0.00106±0.00015ghi	0.00174±0.00013def
206	Harman	Alkaloids and derivatives	C12H10N2	486-84-0	0.00383±0.00038d	0.00432±0.00024d	0.00456±0.00003d	0.0043±0.00016d	0.00685±0.00039c	0.01824±0.00238b	0.00212±0.00017e	0.00166±0.00013e	0.0011±0.00007ef	0.00108±0.00019ef	0.00154±0.0001e	0.00122±0.00013ef	0.00372±0.00021d	0.00234±0.00008e	-	-	0.00021±0.00003f	0.00018±0.00006f	-	-	-	-	-	0.00106±0.00006ef
207	2-Mercaptopropanoic acid	Organic acids and derivatives	C3H6O2S	79-42-5	0.00339±0.00017cd	0.00283±0.00014fg	0.00355±0.00005cd	0.00272±0.00016fg	0.00331±0.00013de	0.00252±0.00026g	0.00378±0.00011c	0.00325±0.00029de	0.00356±0.00021cd	0.00277±0.00034fg	0.00337±0.00007d	0.00281±0.00023fg	0.00457±0.00037b	0.00336±0.00007d	0.00017±0.00002h	-	0.00036±0.00002h	0.00021±0.00002h	-	-	0.00008±0.00002h	0.00019±0.00002h	0.00294±0.00004ef	0.00291±0.00003efg
208	5-Methylthioribose	Carbohydrates and carbohydrate conjugates	C6H12O4S	624740-12-1	0.00227±0.00016ij	0.0033±0.00007efg	0.00461±0.0002b	0.00282±0.00013gh	0.002±0.00017j	0.00236±0.00057hij	0.00409±0.00045bcd	0.00287±0.00018gh	0.00377±0.00001cde	0.00276±0.00034ghi	0.00528±0.00034a	0.00321±0.00041fg	0.00355±0.00006def	0.00182±0.00008j	0.00019±0.00003k	0.00016±0.00002k	0.00021±0.00006k	0.0002±0.00002k	0.00023±0.00003k	0.00019±0.00002k	0.00014±0k	0.00015±0.00004k	0.00205±0.00011j	0.0041±0.0001bc
209	2-Butoxyethanol	Organic oxygen compounds	C6H14O2	111-76-2	0.00204±0.00004cdefgh	0.00187±0.00022gh	0.00193±0.00016efgh	0.00187±0.00021gh	0.00196±0.00021defgh	0.00222±0.00015bcdefgh	0.00229±0.00007bcdefg	0.00239±0.00009abcde	0.00174±0.00009h	0.00188±0.0002fgh	0.00209±0.00008cdefgh	0.00184±0.0001gh	0.00213±0.00013bcdefgh	0.00214±0.00023bcdefgh	0.00237±0.00005abcdef	0.00259±0.00024ab	0.00244±0.00014abc	0.00218±0.00002bcdefgh	0.00281±0.00017a	0.0026±0.00046ab	0.00233±0.00033abcdefg	0.00226±0.00025bcdefg	0.00243±0.00024abcd	0.0019±0.00017fgh
210	3-Methoxy-4,5-methylenedioxybenzoic acid	Benzenoids	C9H8O5	526-34-1	0.00132±0.00002de	0.00096±0.0003de	0.00123±0.00047de	0.0012±0.00006de	0.00523±0.00035c	0.02±0.00306a	0.00068±0.00011de	0.00131±0.00022de	0.0003±0.00004de	0.00038±0.00003de	0.00084±0.00022de	0.00044±0.00002de	0.00115±0.00006de	0.00073±0.00003de	-	0.00251±0.00022d	0.00773±0.00346b	0.00986±0.00031b	-	-	0.00047±0.00005de	0.00121±0.00027de	0.00027±0.00003de	-
211	Dopamine	Benzenoids	C8H11NO2	51-61-6	0.00404±0.00008c	0.00254±0.00005def	0.00322±0.0002d	0.00258±0.00015de	0.00641±0.00014b	0.01209±0.00128a	0.00236±0.00005efgh	0.00183±0.00023fghij	0.00168±0.00002hijkl	0.00144±0.00029ijklm	0.0017±0.0001ghijk	0.00142±0.00013ijklm	0.00269±0.00019de	0.00205±0.00011efghi	0.00093±0.00009lm	0.00101±0.00005klm	0.00129±0.0001jklm	0.00108±0.00008klm	0.00086±0.00013m	0.00075±0.00012m	0.00092±0.00009m	0.00101±0.00004klm	0.00242±0.00023efg	0.00195±0.00011efghij
212	1,1'-(Tetrahydro-6a-hydroxy-2,3a,5-trimethylfuro[2,3-d]-1,3-dioxole-2,5-diyl)bis-ethanone	Organic oxygen compounds	C12H18O6	18114-49-3	0.00038±0.0001efg	0.001±0.0002cde	0.00132±0.00021c	0.00087±0.00011cdef	0.00068±0.00032cdefg	0.00122±0.00005cd	0.0008±0.00008cdef	0.00028±0.00004efg	0.00059±0.00024cdefg	0.00033±0.00014efg	0.00077±0.00017cdefg	0.00059±0.00018cdefg	0.00054±0.00008defg	0.00026±0.00012efg	0.02195±0.00128a	0.01865±0.00045b	-	-	-	-	0.00016±0.00004fg	-	-	0.00049±0.00007defg
213	Phenol	Benzenoids	C6H6O	108-95-2	0.00296±0.00024cde	0.00321±0.0001cd	0.00393±0.00008b	0.00305±0.00014cde	0.00332±0.00006c	0.00607±0.00066a	0.0029±0.0001cde	0.00264±0.00039ef	0.00233±0.00018fg	0.00219±0.00017fg	0.00282±0.00018de	0.00199±0.0001gh	0.00333±0.00012c	0.00223±0.00005fg	0.00128±0.00002ij	0.0012±0.00008ij	0.0013±0.00008ij	0.00124±0.00005ij	0.00122±0.00004ij	0.00113±0.00015j	0.00121±0.00004ij	0.00114±0.00006ij	0.00162±0.00009hi	0.00198±0.00003gh
214	2-Isopropylmalic acid	Fatty acids and conjugates	C7H12O5	49601-06-1	0.00303±0.0002f	0.00462±0.00048e	0.00783±0.00015c	0.00345±0.0003f	0.0058±0.00018d	0.01348±0.00174b	0.00297±0.00016f	0.00192±0.00017gh	0.00169±0.00011gh	0.0014±0.00013hi	0.00158±0.0001h	0.00101±0.00011hij	0.00265±0.00014fg	0.00058±0ijk	0.0001±0.00007jk	0.00053±0.00009ijk	0.00136±0.00014hi	0.00141±0.00014hi	-	-	0.00034±0.00007jk	0.00024±0.00003jk	-	0.00165±0.00015h
215	Erinapyrone C	Organoheterocyclic compounds	C8H10O5	157207-53-9	0.00203±0.00001i	0.00363±0.00024efg	0.00447±0.00015cd	0.00294±0.00029h	0.00146±0.00013ij	0.00133±0.00015j	0.00573±0.00012b	0.00494±0.00057c	0.00573±0.00008b	0.00415±0.00067de	0.00469±0.00023cd	0.00299±0.00018h	0.00312±0.00008gh	0.00375±0.00038ef	0.00059±0.00008k	0.00054±0.00012k	0.0003±0.00003k	0.00026±0.00002k	-	0.00011±0.00005k	0.0002±0.00008k	-	0.00126±0.0002j	0.00318±0.00014fgh
216	Tyramine	Benzenoids	C8H11NO	51-67-2	0.00265±0.00034cde	0.00281±0.00018cde	0.00321±0.00015c	0.00279±0.00023cde	0.0031±0.00022cd	0.00432±0.00069b	0.0025±0.00024def	0.00232±0.00019efg	0.00197±0.00007fgh	0.00197±0.00035fgh	0.00219±0.00016efg	0.00194±0.00019fgh	0.00276±0.00003cde	0.00183±0gh	0.00197±0.00014fgh	0.00195±0.00017fgh	0.00263±0.00028cde	0.00239±0.0001efg	0.00427±0.00043b	0.00228±0.00012efg	0.00138±0.00019h	0.00147±0.0002h	0.00149±0.00032h	0.0018±0.00006gh
217	L-Acetylcarnitine	Lipids and lipid-like molecules	C9H17NO4	3040-38-8	0.00331±0.00065bcd	0.00307±0.00053bcde	0.00294±0.00047bcdef	0.00337±0.00056bc	0.00352±0.00038b	0.00863±0.00182a	0.00195±0.00012efgh	0.00269±0.00028bcdefgh	0.00176±0.00017fgh	0.0018±0.0003fgh	0.00222±0.00031cdefgh	0.0017±0.00018gh	0.00213±0.00011defgh	0.00205±0.00012efgh	0.00248±0.00025bcdefgh	0.00172±0.00024fgh	0.00233±0.00023bcdefgh	0.002±0.00014efgh	0.00151±0.00025h	0.00152±0.00048h	0.00217±0.0001cdefgh	0.00279±0.00029bcdefg	0.00169±0.00028gh	0.00187±0.0001efgh
218	p-Cresol glucuronide	Carbohydrates and carbohydrate conjugates	C13H16O7	17680-99-8	0.00144±0.00018c	0.00207±0.00011c	0.00167±0.00019c	0.00205±0.00007c	0.01159±0.00085b	0.04981±0.00749a	0.00092±0.00014c	0.00058±0.00006c	-	0.00033±0.00004c	-	0.00014±0.00003c	0.00126±0.00028c	0.00065±0.00019c	-	0.00221±0.00029c	-	-	-	-	0.00034±0.00004c	0.00108±0.00019c	0.0004±0.00014c	0.00034±0.00005c
219	Capryloylglycine	Amino acids, peptides, and analogues	C10H19NO3	14246-53-8	0.00249±0.00025cd	0.00143±0.00013fgh	0.00163±0.00023ef	0.00254±0.00027cd	0.00136±0.0001fgh	0.00151±0.00017fg	0.00143±0.00013fgh	0.00108±0.00005gh	0.00128±0.00016fgh	0.00105±0.00012gh	0.00128±0.0002fgh	0.00119±0.0002fgh	0.00206±0.00013de	0.00235±0.00012cd	0.00149±0.00021fg	0.00112±0.00011fgh	0.0016±0.0001ef	0.00149±0.0001fg	0.00261±0.00017c	0.00094±0.00012h	0.00505±0.00053b	0.00715±0.00033a	0.00106±0.0002gh	0.00129±0.0001fgh
220	L-Arginine	Amino acids, peptides, and analogues	C6H14N4O2	74-79-3	0.00313±0.00024cde	0.00309±0.00033cde	0.00313±0.00034cde	0.00301±0.0003cdef	0.00845±0.00016b	0.02294±0.00294a	0.00167±0.0001efgh	0.00165±0.00008efgh	0.00102±0.00003ghi	0.00102±0.0002ghi	0.00139±0.00007fghi	0.00126±0.00011ghi	0.00388±0.00022cd	0.00235±0.00006defg	0.00087±0.00068ghi	0.00401±0.00017c	0.00094±0.00015ghi	0.00232±0.00013defg	0.00022±0.00006hi	-	0.00105±0.00009ghi	0.00131±0.00007ghi	0.0012±0.00016ghi	0.00094±0.00013ghi
221	2-Methylfuran	Organoheterocyclic compounds	C5H6O	534-22-5	0.00437±0.00038de	0.00395±0.00003ef	0.00444±0.00014de	0.00328±0.00016gh	0.00461±0.0002cd	0.00524±0.00064b	0.00347±0.00028fg	0.00261±0.00022i	0.00283±0.00019hi	0.00236±0.00019i	0.00329±0.00012gh	0.00233±0.0002i	0.00368±0.0001fg	0.00263±0.00007i	0.00089±0.00004kl	0.00087±0.00001kl	0.00172±0.00017j	0.00138±0.00006jk	0.00078±0.00003l	0.00059±0.00002l	0.00133±0.00014jk	0.00148±0.00004j	0.00496±0.00021bc	0.00318±0.00006gh
222	Phenol sulphate	Organosulfur compounds	C6H6O4S	937-34-8	0.00376±0.0002ef	0.00482±0.00019abc	0.00537±0.00029ab	0.0044±0.00016cdef	0.00385±0.00039ef	0.00473±0.00091bc	0.00448±0.00022cde	0.00374±0.00038fg	0.00391±0.00014def	0.00301±0.00023gh	0.00551±0.00034a	0.00368±0.00025fg	0.00414±0.00018cdef	0.00288±0.00024h	0.00028±0.00011i	0.00051±0.0001i	0.00091±0.0001i	0.00093±0.00027i	0.00044±0.00012i	0.00028±0.00011i	0.00058±0.00012i	0.00067±0.00011i	0.00239±0.00032h	0.00459±0.00021cd
223	Tyrosol	Benzenoids	C8H10O2	501-94-0	0.0033±0.00012def	0.00324±0.00027def	0.00361±0.00014cd	0.00428±0.0002c	0.00363±0.00004cd	0.00664±0.00114a	0.00247±0.00023ghi	0.00277±0.00023efg	0.00211±0.0002ghijk	0.00215±0.0003ghijk	0.00236±0.00004ghij	0.00188±0.00011hijk	0.00346±0.00011de	0.00261±0.00014fgh	0.0018±0.00013ijk	0.0016±0.00009jk	0.00242±0.00016ghi	0.00221±0.00011ghijk	0.00233±0.00005ghij	0.00146±0.00013k	0.00511±0.00049b	0.00565±0.00012b	0.00206±0.00011ghijk	0.00233±0.00026ghij
224	Cinnamaldehyde	Phenylpropanoids and polyketides	C9H8O	104-55-2	0.00431±0.00023de	0.00449±0.00021cde	0.00581±0.00023b	0.00473±0.00033cd	0.00468±0.00015cd	0.00681±0.00092a	0.00503±0.00002c	0.00471±0.00051cd	0.00431±0.00019de	0.00388±0.00031ef	0.00281±0.00006gh	0.00238±0.00014h	0.00419±0.00007de	0.00322±0.00011fg	0.00086±0.00007i	0.00068±0.00005i	0.00117±0.00014i	0.00115±0.00008i	0.00063±0.00015i	0.00082±0.00006i	0.00089±0.00008i	0.00087±0.0001i	0.00238±0.00026h	0.00303±0.00004gh
225	Daumone	Organic oxygen compounds	C13H24O6		0.00281±0.00033fg	0.00381±0.00014cde	0.00563±0.00044b	0.00326±0.00062ef	0.00432±0.00008c	0.00403±0.00046cd	0.00332±0.00021def	0.0016±0.00006ij	0.00334±0.00022def	0.00251±0.00053gh	0.01759±0.00049a	0.00395±0.00045cde	0.00325±0.00007ef	0.00133±0.00006j	0.00006±0.00006k	-	0.00369±0.00007cde	0.00229±0.0002ghi	0.00001±0.00001k	0.00002±0.00001k	0.00001±0k	0.00001±0.00001k	0.00179±0.00026hij	0.0062±0.00014b
226	Oleamide	Lipids and lipid-like molecules	C18H35NO	301-02-0	0.00357±0.00062a	0.00373±0.00034a	0.00301±0.00043a	0.00339±0.00055a	0.00303±0.00043a	0.00356±0.0003a	0.00316±0.00021a	0.00317±0.00041a	0.00302±0.00065a	0.00292±0.00004a	0.00327±0.00046a	0.00304±0.00036a	0.00733±0.00709a	0.00189±0.0003a	0.00264±0.00078a	0.00255±0.00018a	0.00308±0.0004a	0.00315±0.00022a	0.00334±0.00057a	0.00248±0.00007a	0.00189±0.00004a	0.00171±0.0003a	0.00207±0.00043a	0.00278±0.00078a
227	Glutaconic acid	Organic acids and derivatives	C5H6O4	1724-02-3	0.00356±0.0002d	0.00068±0.00007fg	0.00102±0efg	0.0007±0.00007fg	0.0036±0.00003d	0.00598±0.00091c	0.0006±0.00007fg	0.00055±0.00014fg	0.00055±0.00009fg	0.0005±0.00008fg	0.00061±0.00009fg	0.00047±0.00004fg	0.00073±0.00001efg	0.00056±0.00004fg	0.00205±0.00016e	0.00167±0.00014ef	0.00096±0.00002efg	0.00062±0.00003fg	0.00022±0.00005g	0.00024±0.00011g	0.02736±0.00203a	0.01808±0.00118b	0.00039±0.00007fg	0.0006±0.00008fg
228	Thiazole	Organoheterocyclic compounds	C3H3NS	288-47-1	0.00442±0.00013efghi	0.00458±0.00035efgh	0.00536±0.00021bcd	0.00431±0.00031fghij	0.00382±0.00018ijk	0.00325±0.00046k	0.00612±0.00003a	0.00556±0.00055abc	0.00547±0.00037bcd	0.00488±0.00052def	0.00415±0.00011ghij	0.00369±0.00022jk	0.00465±0.00006efg	0.00398±0.00012hij	0.00011±0.00001m	-	0.00159±0.00008l	0.00123±0.00003l	-	-	0.00017±0.00003m	0.00039±0.00004m	0.0057±0.00031ab	0.005±0.00011cde
229	Epinephrine	Benzenoids	C9H13NO3	51-43-4	0.00491±0.00025cd	0.00412±0.00026cde	0.00514±0.00014cd	0.00297±0.00035def	0.00897±0.00022b	0.0336±0.00471a	0.00235±0.00004efgh	0.0016±0.0002fgh	0.0017±0.00011efgh	0.00111±0.00014fgh	0.00274±0.00009defg	0.00104±0.0001fgh	0.00598±0.00013c	0.00226±0.00003efgh	0.00031±0.00008gh	0.00024±0.00001h	0.00044±0.00015gh	0.00043±0.0001gh	0.00029±0.00016gh	0.00015±0.00004h	0.00023±0.00006h	0.00054±0.0002fgh	0.00144±0.00007fgh	0.00166±0.00006efgh
230	Ethyl beta-D-glucopyranoside	Carbohydrates and carbohydrate conjugates	C8H16O6	3198-49-0	0.00106±0.00015g	0.00208±0.00011efg	0.00341±0.00021cdef	0.00235±0.00039defg	0.01489±0.00048b	0.03462±0.00425a	0.00177±0.00005fg	0.00241±0.00033defg	0.00079±0.00003g	0.00091±0.00017g	0.00479±0.00038c	0.00093±0.0001g	0.00135±0.00019fg	0.00095±0.00018g	0.00053±0.00011g	0.00434±0.00064cde	0.00201±0.00003fg	0.00092±0.00006g	0.00042±0.00018g	0.00051±0.00024g	0.00181±0.00002fg	0.00452±0.00025cd	0.00048±0.00007g	0.00052±0.00002g
231	Monoisobutyl phthalic acid	Benzenoids	C12H14O4	30833-53-5	0.00327±0.0001fghi	0.00471±0.00006bcd	0.00552±0.00032b	0.00462±0.00059cd	0.00339±0.00022fghi	0.00506±0.00092bc	0.00349±0.00039fghi	0.00291±0.00055hijk	0.00268±0.00022ijkl	0.00328±0.00023fghi	0.00439±0.00009cde	0.00184±0.00014lmn	0.00354±0.00008fgh	0.00218±0.00012klm	0.00241±0.0001jkl	0.00311±0.00046ghij	0.00138±0.00003mno	0.00119±0.00008no	0.0011±0.00025no	0.001±0.00006o	0.00377±0.00036efg	0.01042±0.00031a	0.00128±0.00017no	0.00395±0.00027def
232	N-Acetylarylamine	Benzenoids	C8H9NO	55576-55-1	0.00426±0.00018e	0.00714±0.00029b	0.011±0.0003a	0.00699±0.00012b	0.00606±0.00019cd	0.01129±0.00132a	0.00548±0.00029d	0.0039±0.00037e	0.00378±0.00007e	0.00406±0.00033e	0.00257±0.00002fg	0.0024±0.00031fg	0.00648±0.00012bc	0.00199±0.00011gh	0.0001±0.00005k	0.00022±0.00008jk	0.00048±0.00015jk	0.00037±0.00004jk	-	-	0.00046±0.00004jk	0.00098±0.00006ij	0.00141±0.00009hi	0.00295±0.00012f
233	Pantoyllactone glucoside	Carbohydrates and carbohydrate conjugates	C12H20O8		0.00318±0.00038fg	0.0021±0.00036hij	0.00209±0.00011hij	0.00224±0.00008ghi	0.00267±0.00053gh	0.00186±0.00087hijk	0.00189±0.0002hijk	0.00182±0.00053hijk	0.00157±0.00021ijkl	0.00181±0.00021hijk	0.00173±0.00015hijkl	0.00113±0.00027jkl	0.00163±0.00024ijkl	0.00105±0.00023kl	0.01227±0.00065a	0.0081±0.00057c	0.00509±0.00054e	0.00373±0.00019f	0.00139±0.00047ijkl	0.00118±0.00031jkl	0.00972±0.00024b	0.00648±0.00028d	0.00076±0.00009l	0.00188±0.00042hijk
234	Adenine	Organoheterocyclic compounds	C5H5N5	73-24-5	0.00398±0.00025defg	0.00337±0.00012efghi	0.00301±0.00005fghij	0.00346±0.00035defgh	0.00487±0.00026bcd	0.00996±0.0008a	0.00264±0.00005ghij	0.00298±0.00032fghij	0.00215±0.00009hij	0.00217±0.00029hij	0.00252±0.00006hij	0.00213±0.00027hij	0.00339±0.00011efghi	0.00257±0.0002ghij	0.00207±0.0001hij	0.00424±0.00046cdef	0.00582±0.00039b	0.00457±0.00041bcde	0.0022±0.00015hij	0.00203±0.00043hij	0.00182±0.00021j	0.00195±0.0001ij	0.00221±0.00004hij	0.00564±0.00239bc
235	Diethyl oxalpropionate	Organic acids and derivatives	C9H14O5	759-65-9	0.00261±0.00009bcdef	0.00233±0.00029cdef	0.00322±0.00039bcd	0.00252±0.00013cdef	0.00461±0.00023bc	0.03893±0.00481a	0.00248±0.00026cdef	0.00182±0.00035def	0.00205±0.00026def	0.00168±0.00026def	0.00195±0.00002def	0.00143±0.00023def	0.00215±0.00016cdef	0.00144±0.00003def	0.00261±0.00015bcdef	0.00511±0.00021b	0.00176±0.00029def	0.00118±0.00008def	0.00052±0.00007ef	0.00041±0.00003f	0.00267±0.0002bcdef	0.00248±0.0003cdef	0.0007±0.00013def	0.00305±0.00019bcde
236	Pyruvaldehyde	Organic oxygen compounds	C3H4O2	78-98-8	0.00305±0.00019g	0.00425±0.00015de	0.00535±0.00022c	0.00352±0.00021fg	0.00304±0.00004g	0.00329±0.00046g	0.00567±0.00008c	0.00439±0.00039de	0.00534±0.00033c	0.00405±0.00042ef	0.00411±0.00009de	0.00349±0.00017g	0.00461±0.00008d	0.00431±0.00009de	0.00072±0.00002i	0.00035±0.00004i	0.00326±0.00033g	0.00183±0.00013h	0.00024±0.00003i	0.00019±0.00004i	0.00053±0.00003i	0.00067±0.00003i	0.00947±0.0001a	0.0069±0.00026b
237	4-Phenyl-2-butenal	Benzenoids	C10H10O	13910-23-1	0.00082±0.00012e	0.00054±0.00019e	0.00614±0.00051d	0.01341±0.00049b	0.00043±0.00006e	0.00069±0.00009e	0.01471±0.00085ab	0.01569±0.00173a	0.00886±0.00047c	0.01378±0.00118b	0.00018±0.00003e	0.00049±0.00029e	0.00077±0.00019e	0.00053±0.0001e	0.00082±0.00005e	0.00083±0.00025e	0.00095±0.00013e	0.00071±0.00015e	0.00067±0.0001e	0.00066±0.00019e	0.00053±0.00017e	0.00084±0.00015e	0.00071±0.00034e	0.0013±0.00027e
238	3-Hydroxy-3-carboxymethyl-adipic acid	Organic acids and derivatives	C8H12O7		0.00044±0.00007c	-	0.00041±0.00005c	0.00076±0.00026c	0.00379±0.00034c	0.07326±0.00952a	0.00031±0.00012c	-	-	0.00022±0.00016c	0.00013±0.00003c	-	0.00015±0.00008c	-	-	0.01833±0.00085b	0.00035±0.00009c	0.00031±0.00006c	0.00031±0.00011c	-	0.00021±0.00009c	0.00095±0.00004c	0.00016±0.00006c	0.00318±0.00006c
239	Cladinose	Carbohydrates and carbohydrate conjugates	C8H16O4		0.00881±0.00042c	0.00252±0.00013efgh	0.00374±0.00021e	0.00236±0.00007fghi	0.00676±0.00038d	0.01109±0.00178b	0.00274±0.00104ef	0.00179±0.00024fghijk	0.00143±0.00008ghijkl	0.00127±0.00013hijkl	0.00155±0.00009fghijkl	0.00108±0.00009jkl	0.00217±0.00004fghij	0.00103±0.00002jkl	0.0027±0.00025efg	0.01542±0.00082a	0.00679±0.00052d	0.00563±0.00041d	0.00078±0.00009kl	0.0005±0.00006l	0.00265±0.00029efg	0.00238±0.00008fghi	0.00225±0.00022fghij	0.00124±0.00004ijkl
240	1,2-O-Isopropylidene-D-glucofuranose	Organic oxygen compounds	C9H16O6	18549-40-1	0.0041±0.00046de	0.00152±0.00032hi	0.00283±0.00032g	0.00127±0.00007hi	0.00398±0.00043ef	0.00304±0.00036fg	0.00138±0.0002hi	0.00089±0.00033hij	0.00081±0.00014hij	0.00091±0.0001hij	0.00105±0.00012hi	0.00064±0.00001ij	0.00168±0.00008h	0.00069±0.00018hij	0.01519±0.00076a	0.00794±0.00039c	0.00789±0.00052c	0.00507±0.0004d	-	-	0.01282±0.00118b	0.00889±0.00052c	-	0.00112±0.00006hi
241	Toxin T2 tetrol	Lipids and lipid-like molecules	C15H22O6	34114-99-3	0.00532±0.00028def	0.0067±0.00066cd	0.01115±0.00061b	0.00823±0.00105c	0.00463±0.0007fgh	0.00568±0.00198def	0.00525±0.00022def	0.00261±0.00035i	0.0035±0.00075ghi	0.00498±0.00061efg	0.00266±0.00062i	0.00037±0.0001j	0.00411±0.00018fghi	0.00072±0.00023j	-	-	-	-	-	-	0.00319±0.0003hi	0.01667±0.00125a	-	0.00637±0.00101de
242	N-Nonanoylglycine	Amino acids, peptides, and analogues	C11H21NO3		0.0013±0.00019ghi	0.0014±0.00025fghi	0.00185±0.00018efgh	0.00838±0.00029c	0.00115±0.00032ghi	0.00376±0.00072d	0.00145±0.00031fghi	0.00139±0.00015fghi	0.00116±0.00006ghi	0.00154±0.00022fghi	0.00131±0.00023ghi	0.0009±0.00012hi	0.00307±0.00021de	0.00237±0.00011efg	0.00119±0.00015ghi	0.00099±0.00025hi	0.00261±0.00026def	0.0019±0.00015efgh	0.0014±0.00012fghi	0.00048±0.00016i	0.01681±0.00159b	0.02623±0.00144a	0.00085±0.00041hi	0.00131±0.00019ghi
243	(E)-2-octenal	Organic oxygen compounds	C8H14O	2548-87-0	0.00354±0.00023abcde	0.00347±0.00032abcdef	0.00399±0.00012ab	0.00409±0.00014a	0.00347±0.0004abcdef	0.00395±0.00035ab	0.00363±0.00011abcd	0.00383±0.00029abc	0.00342±0.00012bcdef	0.00353±0.00041abcde	0.00256±0.00022hij	0.00242±0.00045ijk	0.00322±0.00007cdefg	0.0031±0.00014defgh	0.00385±0.00015abc	0.00268±0.00019ghij	0.00308±0.00042defgh	0.00296±0.00023efghi	0.00217±0.00009jk	0.00182±0.00013k	0.00346±0.00024bcdef	0.00289±0.00024fghi	0.00302±0.00008defghi	0.00316±0.00018defgh
244	Ferulic acid	Organic acids and derivatives	C10H10O4	537-98-4	0.00383±0.00053e	0.00196±0.00013fg	0.00203±0.00054fg	0.00186±0.00007fg	0.00297±0.00037ef	0.00343±0.00042e	0.001±0.00019g	0.00137±0.00034g	0.00116±0.00017g	0.00095±0.00014g	0.001±0.00026g	0.0013±0.00022g	0.00135±0.00037g	0.00149±0.00011g	0.00187±0.00033fg	0.00152±0.00014g	0.0253±0.00165c	0.01101±0.00072d	0.003±0.00023ef	0.00355±0.00049e	0.00365±0.00031e	0.00135±0.00013g	0.00159±0.00001g	0.00133±0.0001g
245	Indene	Benzenoids	C9H8	95-13-6	0.00412±0.00021ab	0.00415±0.00018ab	0.004±0.0001ab	0.00413±0.00027ab	0.00382±0.00025ab	0.00453±0.00057a	0.00378±0.00012ab	0.00433±0.00045ab	0.00348±0.00023b	0.00362±0.00021ab	0.00373±0ab	0.00349±0.00028b	0.0039±0.00014ab	0.00372±0.00016ab	0.0044±0.0003ab	0.00402±0.0002ab	0.00398±0.00025ab	0.00386±0.00014ab	0.00415±0.00016ab	0.00384±0.00022ab	0.0041±0.00047ab	0.00419±0.00017ab	0.00414±0.0002ab	0.00407±0.00006ab
246	Isopropyl beta-D-glucoside	Carbohydrates and carbohydrate conjugates	C9H18O6	5391-17-3	-	-	-	-	-	-	-	-	-	-	-	-	-	-	0.00067±0.00004de	-	0.03752±0.00625b	0.04143±0.00229a	0.00026±0.00003e	-	0.00479±0.0001c	0.00388±0.00006cd	-	-
247	(Z)-4-Heptenal	Organic oxygen compounds	C7H12O	6728-31-0	0.00634±0.0005c	0.00649±0.0003c	0.00844±0.00013b	0.00621±0.00031c	0.00706±0.00015c	0.01136±0.00126a	0.00458±0.0001de	0.00429±0.00038ef	0.0038±0.00032efg	0.00351±0.00033fgh	0.00368±0.00013fgh	0.00304±0.00026gh	0.00516±0.00006d	0.00371±0.00007fgh	0.00361±0.00009fgh	0.00143±0.00014ij	0.00353±0.00033fgh	0.00294±0.00011h	0.00091±0.00006j	0.00087±0.00009j	0.00141±0.00005ij	0.00193±0.00011i	0.00333±0.00005gh	0.00419±0.0001ef
248	(S)-2-Propylpiperidine	Alkaloids and derivatives	C8H17N	458-88-8	-	0.00011±0.00002c	0.00008±0.00002c	0.00006±0.00002c	-	-	0.00004±0c	0.0001±0.00004c	0.00006±0.00003c	-	0.00014±0.00003c	-	-	-	0.00015±0.00009c	-	0.04807±0.00277a	0.04611±0.0014b	0.0001±0.00007c	0.00012±0.00003c	-	0.00008±0.00001c	-	-
249	Quinone	Organic oxygen compounds	C6H4O2	106-51-4	0.00476±0.00024c	0.00426±0.00002cd	0.00475±0.00019c	0.00426±0.00034cd	0.00972±0.00045b	0.02416±0.00321a	0.00375±0.00007cd	0.00358±0.0003cd	0.00311±0.00023cd	0.00311±0.00034cd	0.00339±0.0001cd	0.00288±0.0003d	0.00397±0.00015cd	0.00339±0.00006cd	0.00279±0.00009d	0.00338±0.00025cd	0.0029±0.00025d	0.00256±0.00014d	0.00294±0.00013d	0.00253±0.00034d	0.00284±0.00026d	0.00303±0.00011cd	0.00327±0.00025cd	0.00363±0.00013cd
250	Ovalicin	Organic oxygen compounds	C16H24O5	19683-98-8	0.00435±0.00032hij	0.00663±0.00016de	0.00928±0.00026b	0.00525±0.00081gh	0.00546±0.00042fg	0.00557±0.00016fg	0.00624±0.00046ef	0.00366±0.00078jk	0.00414±0.00056ij	0.00371±0.00056jk	0.00781±0.00008c	0.00192±0.00029lm	0.00627±0.00034ef	0.00281±0.00018kl	0.00125±0.00006mn	0.00097±0.00029mno	0.00101±0.00004mno	0.00121±0.00057mn	0.00021±0.00004o	0.00074±0.00026no	0.00733±0.0004cd	0.01595±0.00043a	0.00116±0.00019mno	0.00483±0.00022ghi
251	Metanephrine	Benzenoids	C10H15NO3	5001-33-2	0.00604±0.00024bc	0.00541±0.00021cde	0.00631±0.00022bc	0.0051±0.00035cdef	0.00817±0.00012b	0.03076±0.00394a	0.00379±0.00016defg	0.00369±0.00022defg	0.00316±0.00025fgh	0.00308±0.00045fgh	0.00339±0.0001efg	0.00277±0.00033ghi	0.00531±0.00027cde	0.00354±0.00009efg	0.00063±0.0002jk	0.00074±0.00009ijk	0.0026±0.00031ghijk	0.00263±0.00034ghij	0.00049±0.00002k	0.00062±0.00016jk	0.00124±0.00026hijk	0.00124±0.00005hijk	0.00255±0.00032ghijk	0.0057±0.00009cd
252	1,3-Pentanediol	Organic oxygen compounds	C5H12O2	3174-67-2	0.00508±0.00023fghi	0.00799±0.0005c	0.00958±0.00019b	0.00688±0.00031d	0.00597±0.00035def	0.00998±0.00129b	0.00568±0.00018efg	0.00502±0.00022ghi	0.00471±0.00027hij	0.00426±0.00063ijk	0.00401±0.00019jk	0.00337±0.00032k	0.00537±0.00018efgh	0.00372±0.00008k	0.00175±0.00008l	0.00027±0.00002m	0.00563±0.00034efg	0.004±0.0001jk	-	-	0.00056±0.00004m	0.00091±0.00007lm	0.00607±0.00009de	0.01242±0.00024a
253	2-Hydroxyglutaric acid diethyl ester	Lipids and lipid-like molecules	C9H16O5	69134-53-8	0.00811±0.00054c	0.00429±0.00032d	0.00754±0.00038c	0.00402±0.00017de	0.00897±0.00011c	0.01785±0.0027a	0.00409±0.00019d	0.0027±0.00052defghi	0.00284±0.00018defgh	0.00244±0.00017efghi	0.00366±0.00007def	0.0023±0.00016fghi	0.00411±0.00021d	0.00192±0.00006ghij	0.00183±0.00004ghij	0.00197±0.00007ghij	0.00125±0.00004hijk	0.00061±0.00006jk	-	-	0.01773±0.00101a	0.01291±0.00053b	0.0011±0.00003ijk	0.0029±0.00015defg
254	Phaseolic acid	Organic acids and derivatives	C12H22O6	29533-15-1	0.00544±0.00061e	0.0039±0.00025f	0.00383±0.00021f	0.00311±0.00029fg	0.0056±0.00052de	0.0075±0.00072bc	0.0031±0.00067fg	0.00359±0.00042fg	0.00277±0.00011fgh	0.00319±0.00023fg	0.00288±0.00018fg	0.00233±0.00056gh	0.0033±0.00016fg	0.00255±0.00087fgh	0.00849±0.00039b	0.01122±0.00098a	0.00851±0.00094b	0.0064±0.00033cde	0.00256±0.00017fgh	0.00291±0.00033fg	0.00696±0.00047cd	0.006±0.0007de	0.00141±0.00047h	0.00287±0.00105fg
255	2-Oxo-8-methylthiooctanoic acid	Organic acids and derivatives	C9H16O3S		0.00294±0.00031efgh	0.00385±0.00038ef	0.00431±0.00046de	0.0033±0.00017efg	0.0025±0.00009fghi	0.00196±0.00009ghi	0.00651±0.00008bc	0.00571±0.00084cd	0.00751±0.00053b	0.00547±0.00083cd	0.00348±0.00008ef	0.00326±0.0001efg	0.003±0.00029efg	0.00364±0.00017ef	0.00152±0.00002hi	0.00149±0.00014i	0.00255±0.00021fghi	0.00186±0.00004ghi	0.00147±0.00012i	0.00133±0.00018i	0.0014±0.00006i	0.00149±0.00003hi	0.04464±0.00229a	0.00367±0.00043ef
256	Indoxyl	Organoheterocyclic compounds	C8H7NO	480-93-3	0.00535±0.0004bcd	0.00448±0.00188def	0.00499±0.00042cde	0.00508±0.00092cde	0.00757±0.00138bc	0.01275±0.00379a	0.00459±0.00043def	0.00474±0.00082cdef	0.00286±0.00027def	0.00317±0.00029def	0.00281±0.00017def	0.00263±0.00042def	0.00514±0.00033cde	0.00476±0.00071cdef	0.00272±0.00032def	0.00477±0.00058cdef	0.00296±0.00184def	0.00427±0.00053def	0.00236±0.0002ef	0.00277±0.00016def	0.00193±0.00009f	0.00282±0.00021def	0.00816±0.0021b	0.00524±0.00045cde
257	Methanesulfinic acid	Organic acids and derivatives	CH4O2S	17696-73-0	0.00542±0.00038h	0.00692±0.00025ef	0.00847±0.00026d	0.00622±0.00027fg	0.00506±0.00008h	0.00573±0.00069gh	0.00988±0.00011c	0.00817±0.00058d	0.00894±0.00027d	0.00714±0.00068e	0.00879±0.00032d	0.00632±0.0005fg	0.00836±0.00027d	0.00662±0.00016ef	0.00013±0.00001l	-	0.00176±0.00016j	0.00107±0.00009jk	0.00005±0.00002l	-	0.00028±0.00004l	0.00057±0.00004kl	0.00409±0.0001i	0.00736±0.00007e
258	(R)-2-Benzylsuccinate	Organic acids and derivatives	C11H12O4	884-33-3	0.00912±0.00013cd	0.00724±0.00034ef	0.00992±0.00038c	0.00701±0.00053ef	0.01045±0.00049c	0.01886±0.00314b	0.00584±0.00033fg	0.00498±0.00048gh	0.00512±0.00013gh	0.00601±0.00049efg	0.00488±0.00031gh	0.00364±0.00007hi	0.00765±0.0005de	0.00364±0.00031hi	0.00124±0.00011jk	0.00161±0.00023jk	0.00247±0.00022ijk	0.00194±0.0003ijk	0.00078±0.00018k	0.0007±0.00007k	0.00147±0.0001jk	0.00259±0.00009ij	0.00358±0.00014hi	0.00949±0.00019c
259	Docosatrienoic acid	Fatty acids and conjugates	C22H38O2	28845-86-5	0.0005±0.00016d	0.00063±0.00021d	0.00119±0.00049d	-	0.00105±0.00029d	0.0011±0.00022d	0.00074±0.00034d	-	0.00115±0.00033d	-	0.00548±0.00071c	-	0.00294±0.00019cd	-	-	-	0.07634±0.00778a	0.00219±0.00042cd	-	-	-	-	0.03326±0.00174b	-
260	alpha-Terpineol	Lipids and lipid-like molecules	C10H18O	7785-53-7	0.0045±0.0003defg	0.00456±0.00055cdefg	0.00527±0.00056bcde	0.00533±0.0003bcde	0.00421±0.00029fgh	0.00555±0.00058bc	0.00826±0.00052a	0.00568±0.00068b	0.00445±0.00014efgh	0.00452±0.00064cdefg	0.00345±0.00021h	0.0055±0.0004bcd	0.00468±0.00005bcdef	0.00375±0.00025fgh	0.00463±0.00026cdefg	0.00409±0.00032fgh	0.00363±0.0005gh	0.00379±0.00005fgh	0.00431±0.0003efgh	0.00402±0.00074fgh	0.00459±0.00002cdefg	0.00414±0.00029fgh	0.00411±0.00054fgh	0.00433±0.00018efgh
261	Perillic acid	Lipids and lipid-like molecules	C10H14O2	7694-45-3	0.00927±0.00049b	0.00622±0.00022def	0.00764±0.00013c	0.0064±0.00012de	0.01021±0.00011b	0.01227±0.00121a	0.00526±0.00049fgh	0.00425±0.00017hij	0.00425±0.00014hij	0.00423±0.00006ij	0.00548±0.0005efg	0.00385±0.00032ijk	0.00934±0.00025b	0.00661±0.00037d	0.0022±0.00051lm	0.00172±0.00005m	0.00533±0.00032fg	0.00482±0.00039ghi	0.00169±0.0002m	0.00183±0.00023m	0.00299±0.00019kl	0.00353±0.0002jk	0.00475±0.00058ghi	0.00616±0.00039def
262	(2E)-Hexenedioylcarnitine	Lipids and lipid-like molecules	C13H21NO6		0.00644±0.00037g	0.01112±0.00048d	0.01711±0.00048b	0.01261±0.00112c	0.00728±0.00018fg	0.00977±0.00095e	0.00798±0.00061f	0.00448±0.00045h	0.00665±0.00078g	0.00657±0.00043g	0.0037±0.00004hi	0.00133±0.00003j	0.00643±0.00045g	0.00159±0.00013j	-	-	-	-	-	-	0.00316±0.00018i	0.01981±0.00081a	-	0.00944±0.00026e
263	Asparaginylcysteine	Amino acids, peptides, and analogues	C7H13N3O4S	71190-89-1	0.0042±0.00004ijk	0.00549±0.00019ghi	0.00652±0.00028efg	0.00654±0.00062efg	0.00495±0.00046hijk	0.00902±0.00125bc	0.00854±0.0004cd	0.00935±0.00082bc	0.00792±0.00064cde	0.00918±0.00158bc	0.00627±0.00025fgh	0.00711±0.00075def	0.00593±0.00023fgh	0.00512±0.00027ghij	0.00056±0.0001l	0.00108±0.00027l	0.00354±0.00012k	0.00365±0.00016jk	0.00033±0.00001l	0.00032±0.00009l	0.0009±0.00012l	0.00157±0.00027l	0.01009±0.0004b	0.01214±0.00099a
264	(+/-)-N,N-Dimethyl menthyl succinamide	Hydrocarbons	C12H24	544714-08-1	0.00626±0.00065a	0.0058±0.00022a	0.00577±0.00038a	0.00586±0.00009a	0.00568±0.00019a	0.00658±0.0011a	0.00548±0.00006a	0.00606±0.00052a	0.00523±0.00033a	0.00528±0.0004a	0.00548±0.00066a	0.00494±0.00047a	0.00519±0.00028a	0.00523±0.00037a	0.00564±0.00055a	0.00553±0.00035a	0.00575±0.00025a	0.00538±0.00033a	0.0053±0.00021a	0.00514±0.00056a	0.00546±0.00018a	0.00562±0.00035a	0.00579±0.00039a	0.00585±0.00033a
265	4-Trimethylammoniobutanoic acid	Fatty acids and conjugates	C7H15NO2	407-64-7	0.00524±0.00049h	0.00704±0.00028cdef	0.00815±0.00048ab	0.00677±0.00021defg	0.00518±0.00024h	0.0066±0.00099efg	0.00825±0.00004ab	0.00774±0.00063abcd	0.00816±0.00057ab	0.00707±0.00084cdef	0.00754±0.00035bcde	0.00585±0.00034gh	0.00657±0.00006efg	0.00647±0.0004fg	0.00185±0.00009ij	0.00187±0.00009ij	0.00861±0.00044a	0.0067±0.00029efg	0.00121±0.00002ij	0.001±0.00013j	0.00216±0.00019i	0.00207±0.00005i	0.00729±0.00029bcdef	0.00798±0.00007abc
266	5-Hydroxy-2,4-dimethylthiophen-3-one	Organic acids and derivatives	C6H8O2S		0.00883±0.00039def	0.00977±0.00059bcd	0.01252±0.00029a	0.00852±0.00029efg	0.0071±0.00041h	0.00757±0.00131gh	0.01085±0.00018b	0.00922±0.00109cde	0.01029±0.00051bc	0.00877±0.00089defg	0.01025±0.00034bc	0.00808±0.00067efgh	0.01009±0.00023bc	0.00771±0.00029fgh	-	-	0.00021±0.00009k	0.00014±0.00001k	-	-	0.00019±0.00005k	0.00081±0.00009k	0.00299±0.00023j	0.00449±0.00014i
267	4-Hydroxycinnamoylagmatine	Phenylpropanoids and polyketides	C14H20N4O2	7295-86-5	0.00746±0.00045cd	0.00803±0.0006c	0.01136±0.00048b	0.00759±0.00026cd	0.0065±0.0005de	0.01114±0.00158b	0.00648±0.00061de	0.00516±0.00034fg	0.00483±0.00033fg	0.00558±0.0002ef	0.00416±0.00011g	0.00251±0.00027hi	0.00657±0.0001de	0.00286±0.00028h	0.00194±0.00023hij	0.00187±0.00014hij	0.00279±0.00011hi	0.00259±0.00022hi	0.00151±0.00007ij	0.00109±0.0001j	0.00549±0.00081ef	0.02115±0.00095a	0.00193±0.00018hij	0.01019±0.0001b
268	Methylpyrazine	Organoheterocyclic compounds	C5H6N2	109-08-0	0.00842±0.00053cd	0.00809±0.00036d	0.0099±0.00041b	0.00739±0.00028de	0.00933±0.0003bc	0.0146±0.00181a	0.00766±0.0001de	0.00661±0.00069efg	0.00657±0.0002efg	0.00575±0.00046gh	0.00567±0.00015gh	0.00499±0.00047hi	0.00819±0.00016cd	0.00614±0.00015fgh	0.00191±0.00013lm	0.00174±0.00013lm	0.004±0.00037ij	0.00359±0.00014jk	0.00158±0.00003m	0.00141±0.00011m	0.00217±0.00014lm	0.0028±0.00009kl	0.00772±0.00023de	0.00724±0.00021def
269	(2R)-3-Sulfanylpropane-1,2-diol	Organosulfur compounds	C3H8O2S	96-27-5	0.00796±0.00047efgh	0.00864±0.00061bcdefg	0.00999±0.00001a	0.00762±0.0005ghi	0.00723±0.00013hi	0.00862±0.00094cdefg	0.00969±0.00031ab	0.00931±0.00073abc	0.00889±0.00062bcde	0.00819±0.00087defgh	0.00874±0.00051bcdef	0.00672±0.0004i	0.00848±0.00021cdefg	0.0066±0.00006i	0.00053±0.00006l	0.00077±0.00003l	0.00318±0.0001j	0.00198±0.0001k	-	-	0.0007±0.00005l	0.00099±0.00015kl	0.00776±0.00004fgh	0.0092±0.00002abcd
270	3-Isopropyl-2-methoxy-5-methylpyrazine	Organoheterocyclic compounds	C9H14N2O	32021-41-3	0.00979±0.00066e	0.01266±0.0004d	0.01979±0.00052b	0.01354±0.00031cd	0.01497±0.0002c	0.02776±0.00367a	0.00931±0.00026e	0.0065±0.00067f	0.00596±0.00049fg	0.00643±0.00063f	0.00404±0.00009gh	0.0036±0.00027h	0.0129±0.00046cd	0.00331±0.00005h	0.00012±0i	0.00037±0.00004i	0.00039±0.00006i	0.00026±0.00005i	-	-	0.00035±0.00007i	0.00097±0.0001i	0.00108±0.0001i	0.00413±0.00023gh
271	Dodecanoic acid	Fatty acids and conjugates	C12H24O2	143-07-7	0.00532±0.00241c	0.00327±0.00039d	0.00222±0.00013d	0.00287±0.00037d	0.00261±0.00042d	0.00345±0.00024d	0.00306±0.00092d	0.00285±0.00041d	0.00251±0.00025d	0.00229±0.00021d	0.00272±0.00026d	0.0029±0.00028d	0.00394±0.00026cd	0.00376±0.00047cd	0.00359±0.00017cd	0.00323±0.00007d	0.00254±0.00031d	0.00257±0.00034d	0.04985±0.00086a	0.01383±0.00165b	0.00305±0.00023d	0.0036±0.00037cd	0.00261±0.00044d	0.00312±0.00011d
272	4-Phenylpyridine	Organoheterocyclic compounds	C11H9N	939-23-1	0.00694±0.00044g	0.0099±0.00068cde	0.01264±0.00043b	0.01006±0.00029cd	0.0079±0.00015fg	0.01397±0.002b	0.00989±0.00016cde	0.00873±0.00066def	0.00913±0.00061def	0.00805±0.00078fg	0.00855±0.00028ef	0.00704±0.00053g	0.01075±0.00008c	0.00883±0.00002def	0.00019±0.00004k	0.00104±0.00012jk	0.00369±0.00002i	0.00216±0.00009j	0.00015±0.00006k	0.00011±0.00006k	0.00071±0.00006k	0.00021±0.00004k	0.00521±0.00024h	0.00904±0.00024def
273	1-Pyrroline	Organoheterocyclic compounds	C4H7N	5724-81-2	0.00742±0.00015a	0.00693±0.00004abcd	0.00734±0.00016ab	0.00619±0.00031cdef	0.00639±0.00017cde	0.00735±0.0007a	0.00661±0.00013abcde	0.00705±0.00056abcd	0.00634±0.0004cde	0.0059±0.00064efgh	0.00643±0.00031bcde	0.00523±0.0003ghi	0.00704±0.00011abcd	0.00576±0.00015efghi	0.00706±0.00041abc	0.00614±0.00024defg	0.00665±0.00064abcde	0.00532±0.00042fghi	0.00619±0.0003cdef	0.00513±0.0004hi	0.00575±0.00045efghi	0.00536±0.00014fghi	0.00582±0.00018efghi	0.00493±0.00025i
274	1-Isopropyl citrate	Organic acids and derivatives	C9H14O7	1321-57-9	0.00361±0.00051efg	0.00398±0.00046def	0.00472±0.00007de	0.0034±0.00044efgh	0.00355±0.00023efg	0.00548±0.00107d	0.00271±0.00032fghi	0.00274±0.00048fghi	0.00226±0.00046ghijk	0.00241±0.00029fghij	0.00203±0.00034ghijk	0.0015±0.00022ijk	0.00285±0.00021fghi	0.00183±0.00023hijk	0.05049±0.00111a	0.00894±0.00088c	0.00278±0.00028fghi	0.0014±0.00005ijk	0.0007±0.0002jk	0.00058±0.00003k	0.02461±0.00239b	0.00972±0.00045c	0.00093±0.0003jk	0.004±0.00006def
275	5,6,7,8-Tetrahydro-4-methylquinoline	Organoheterocyclic compounds	C10H13N	28971-03-1	0.01241±0.001d	0.00979±0.00032fg	0.01315±0.00088cd	0.00876±0.00033fg	0.01493±0.00043c	0.02582±0.00319a	0.00804±0.00035gh	0.00603±0.00052i	0.00573±0.00027i	0.00554±0.00068i	0.00483±0.00012i	0.00439±0.00045i	0.0102±0.00027ef	0.00633±0.00048hi	-	0.00028±0.00008jk	0.00202±0.00045j	0.00173±0.00008jk	-	-	0.00048±0.00015jk	0.00055±0.00005jk	0.01812±0.00022b	0.01208±0.00011de
276	8-Hydroxy-7-methoxy-2H-1-benzopyran-2-one	Phenylpropanoids and polyketides	C10H8O4	19492-03-6	0.00999±0.00084cd	0.0092±0.00025de	0.01255±0.00055bc	0.00812±0.00043def	0.01446±0.00039b	0.04233±0.00546a	0.00691±0.00009efg	0.00575±0.00065fgh	0.00575±0.00019fgh	0.00576±0.00077fgh	0.00456±0.00022ghi	0.00418±0.0003ghi	0.00924±0.00031de	0.00349±0.00023hij	0.00059±0.00022j	0.00118±0.00028j	0.00103±0.0002j	0.00105±0.00005j	0.00075±0.00003j	0.00069±0.00017j	0.00095±0.0002j	0.00076±0.00021j	0.00213±0.00018ij	0.0147±0.00031b
277	Pyridine	Organoheterocyclic compounds	C5H5N	110-86-1	0.01207±0.00097b	0.00781±0.0008efg	0.01029±0.00136bcd	0.008±0.00068ef	0.01126±0.00063b	0.01944±0.00267a	0.00689±0.00022efgh	0.00696±0.00082efgh	0.00576±0.00046ghi	0.00552±0.00048hi	0.00833±0.00058def	0.00663±0.00093fgh	0.01071±0.00112bc	0.00742±0.00015efgh	0.00388±0.00038ijkl	0.00373±0.00005ijkl	0.00428±0.00027ijk	0.00435±0.00027ij	0.00221±0.00004kl	0.002±0.00009l	0.00287±0.00028jkl	0.00334±0.00008jkl	0.00667±0.00021fgh	0.00896±0.00075cde
278	Butenylcarnitine	Lipids and lipid-like molecules	C11H19NO4		0.00864±0.00052cdef	0.00872±0.00037cde	0.00962±0.0003cd	0.00901±0.00032cde	0.01473±0.00013b	0.05531±0.00798a	0.00563±0.00015cdefg	0.00581±0.0009cdefg	0.0055±0.0003defg	0.00649±0.00085cdefg	0.0053±0.00052efg	0.00422±0.00036gh	0.0099±0.00034c	0.00539±0.00047defg	0.00236±0.00023gh	0.00235±0.00032gh	0.00437±0.00025fgh	0.00502±0.00013efg	0.0005±0.00021h	0.00043±0.00024h	0.0024±0.00065gh	0.00279±0.0002gh	0.0035±0.00047gh	0.00916±0.00087cde
279	N-Heptanoylglycine	Amino acids, peptides, and analogues	C9H17NO3	23783-23-5	0.00687±0.00065cd	0.00375±0.00028gh	0.00432±0.00044fg	0.00705±0.00048cd	0.00377±0.0003gh	0.00771±0.00086c	0.00343±0.00032ghi	0.00297±0.00044hi	0.00292±0.00011hi	0.00283±0.00025hij	0.003±0.00004hi	0.003±0.00037hi	0.0053±0.00014ef	0.00601±0.00036de	0.00322±0.00026ghi	0.00256±0.00024ij	0.00367±0.00053gh	0.00335±0.00015ghi	0.00639±0.00041de	0.00174±0.0003j	0.01345±0.00097b	0.0184±0.00053a	0.00291±0.00018hi	0.0039±0.00042gh
280	1-Pentadecene	Hydrocarbons	C15H30	13360-61-7	0.00795±0.00101a	0.00769±0.00031ab	0.00705±0.00064ab	0.00721±0.00054ab	0.00652±0.00012ab	0.00789±0.00066a	0.00703±0.00006ab	0.0076±0.00021ab	0.00603±0.0002ab	0.00602±0.00055ab	0.00673±0.00037ab	0.00564±0.00029b	0.00747±0.00038ab	0.00621±0.00048ab	0.0074±0.0003ab	0.00678±0.00022ab	0.00712±0.00099ab	0.00732±0.00109ab	0.0071±0.00021ab	0.00667±0.00072ab	0.00672±0.00059ab	0.00731±0.00031ab	0.00743±0.00087ab	0.00693±0.00048ab
281	3-Methylcyclopentene	Hydrocarbons	C6H10	1120-62-3	0.0081±0.00068ab	0.00784±0.00041abc	0.00815±0.00057ab	0.00732±0.00057bcdef	0.00726±0.00022bcdefg	0.00887±0.00087a	0.0078±0.00013abc	0.00776±0.00049abc	0.00672±0.00048cdefgh	0.00622±0.00058fgh	0.00759±0.0002bcd	0.00591±0.00022h	0.00732±0.00006bcdef	0.00639±0.00032fgh	0.00695±0.00025cdefgh	0.00631±0.0002fgh	0.00661±0.00069defgh	0.00643±0.00026efgh	0.00672±0.00006cdefgh	0.00612±0.0006gh	0.00628±0.00069fgh	0.00654±0.00049defgh	0.00777±0.00037abc	0.00756±0.00009bcde
282	(x)-2-Heptanol glucoside	Carbohydrates and carbohydrate conjugates	C13H26O6		0.01208±0.00063d	0.00666±0.00083ef	0.00799±0.00019e	0.00687±0.00029ef	0.016±0.00071c	0.01894±0.00201b	0.00598±0.00022f	0.00554±0.00082fg	0.00529±0.00027fgh	0.00654±0.00074ef	0.00549±0.0003fgh	0.00576±0.00025fg	0.00637±0.00023ef	0.00402±0.00017ghi	0.00053±0.00022kl	0.00374±0.00023hi	0.0018±0.00029jk	0.00128±0.00011jkl	-	0.00011±0.00005kl	0.00674±0.00077ef	0.02737±0.00174a	0.00273±0.0002ij	0.01297±0.00044d
283	Ascladiol	Organoheterocyclic compounds	C7H8O4	32013-85-7	0.0054±0.00025cdefgh	0.00654±0.00003bcdef	0.0092±0.00044b	0.00657±0.00036bcdef	0.00853±0.00024bc	0.06692±0.00655a	0.00718±0.00032bcde	0.00542±0.00053cdefgh	0.00571±0.00002cdefg	0.00503±0.00071defghij	0.00557±0.00032cdefg	0.00449±0.00044efghij	0.00572±0.00018bcdefg	0.0045±0.00026efghij	0.00194±0.00016hij	0.00804±0.00021bcd	0.00258±0.00022ghij	0.00227±0.00018ghij	0.0019±0.00003ij	0.00183±0.00018j	0.00256±0.00021ghij	0.00324±0.00015fghij	0.00536±0.00036cdefghi	0.00784±0.00018bcde
284	Propan-2-yl 2-hydroxy-4-methylsulfanylbutanoate	Lipids and lipid-like molecules	C8H16O3S	57296-04-5	0.00755±0.00063ij	0.00902±0.00062gh	0.01104±0.00059ef	0.00747±0.00039jk	0.00687±0.00031jk	0.00641±0.00115kl	0.01306±0.00059c	0.01022±0.00089ef	0.01446±0.00087b	0.00984±0.00093fg	0.01183±0.0003cd	0.00827±0.0009hij	0.00956±0.00051fg	0.0088±0.00014ghi	0.00108±0.00008o	0.00177±0.00018mno	0.00508±0.00023lm	0.00302±0.00018mn	0.0011±0.00019mno	0.00108±0.0001no	0.00155±0.00015mno	0.00191±0.0001mn	0.01666±0.0013a	0.01155±0.00013de
285	Heptadecanoic acid	Fatty acids and conjugates	C17H34O2	506-12-7	0.00234±0.00023de	0.00259±0.0002de	0.00212±0.00045de	0.00235±0.00077de	0.00235±0.00036de	0.00253±0.00055de	0.00257±0.00031de	0.00264±0.00056de	0.00206±0.00014de	0.00246±0.00071de	0.0015±0.00024e	0.01721±0.00018c	0.02701±0.00051b	0.03367±0.0011a	0.00305±0.00018de	0.00296±0.00016de	0.00249±0.0003de	0.00232±0.00055de	0.00363±0.00016d	0.0329±0.00344a	0.00313±0.0003de	0.00277±0.0001de	0.00234±0.0003de	0.00261±0.00029de
286	1,2-Dihydronaphthalene	Benzenoids	C10H10	447-53-0	0.00633±0.00054g	0.00884±0.0005f	0.01116±0.00036e	0.00581±0.00036g	0.00558±0.00055g	0.00357±0.00048h	0.01481±0.00049c	0.00883±0.00064f	0.01665±0.00133b	0.00881±0.00066f	0.01278±0.00048d	0.00845±0.00054f	0.01138±0.00007e	0.00921±0.00029f	0.00141±0.00016ij	0.0003±0.00014j	0.00407±0.00034h	0.00172±0.00024i	0.00034±0.00024j	0.00039±0.00007ij	0.00132±0.00012ij	0.0006±0.00008ij	0.03555±0.00125a	0.00866±0.00029f
287	Herniarin	Benzenoids	C10H8O3	531-59-9	0.00893±0.00038de	0.00814±0.00053efg	0.00893±0.00019de	0.00844±0.00037ef	0.00892±0.00019de	0.01155±0.00134c	0.00729±0.00016fgh	0.00851±0.00037ef	0.00657±0.00025h	0.00647±0.00101h	0.00659±0.00046h	0.00604±0.00045h	0.00819±0.00057efg	0.00692±0.00028gh	0.00698±0.00036gh	0.00627±0.0003h	0.007±0.00068gh	0.00649±0.0005h	0.0088±0.00017e	0.00625±0.00066h	0.00615±0.00057h	0.00654±0.00021h	0.00727±0.0004fgh	0.01023±0.00022d
288	Dihydro-5-(2-octenyl)-2(3H)-furanone	Organoheterocyclic compounds	C12H20O2	15456-69-6	0.00587±0.00042ab	0.00587±0.00024ab	0.00558±0.00041ab	0.00592±0.00009ab	0.0051±0.00066ab	0.00683±0.00099a	0.00571±0.00059ab	0.00567±0.00064ab	0.00505±0.00074ab	0.0047±0.00082b	0.00498±0.00008ab	0.00501±0.00058ab	0.00553±0.00015ab	0.00453±0.00021b	0.00617±0.00025ab	0.00512±0.00045ab	0.00637±0.00074ab	0.00526±0.00017ab	0.00614±0.00011ab	0.00551±0.00033ab	0.00575±0.00066ab	0.006±0.0005ab	0.00629±0.00046ab	0.00498±0.00015ab
289	2-(4-Methyl-5-thiazolyl)ethyl butanoate	Organoheterocyclic compounds	C10H15NO2S		0.00864±0.0003ab	0.00895±0.00008ab	0.00964±0.00016a	0.00822±0.00045abcd	0.00784±0.00062bcdef	0.00908±0.00165ab	0.00883±0.0008ab	0.00834±0.0006abc	0.00698±0.00027cdef	0.00666±0.00054ef	0.00759±0.00027bcdef	0.00633±0.00041f	0.00796±0.0004bcde	0.00707±0.00028cdef	0.00808±0.00047bcde	0.00677±0.00056def	0.00701±0.00084cdef	0.0068±0.00066cdef	0.00763±0.00026bcdef	0.00683±0.00046cdef	0.00775±0.00094bcdef	0.00756±0.00043bcdef	0.0078±0.00064bcdef	0.00702±0.0007cdef
290	Niflumic Acid	Benzenoids	C13H9F3N2O2	4394-00-7	0.01035±0.0008defg	0.01082±0.00064def	0.0171±0.00062b	0.01034±0.00097defg	0.0145±0.00043bc	0.03057±0.00486a	0.01105±0.0005def	0.00932±0.00086fgh	0.01001±0.00043efg	0.00915±0.00075fgh	0.00776±0.00028gh	0.00677±0.00087hi	0.01311±0.0005cd	0.00922±0.00089fgh	-	-	0.00482±0.00021ij	0.00345±0.0002j	-	-	-	0.00041±0.00016k	0.01228±0.00047cde	0.01661±0.00068b
291	5-(2-Methylpropyl)tetrahydro-2-oxo-3-furancarboxylic acid	Organic acids and derivatives	C9H14O4		0.0095±0.00054defg	0.01344±0.00021c	0.01972±0.00062a	0.01415±0.00057c	0.01105±0.00014d	0.01671±0.00321b	0.01054±0.00034de	0.00844±0.001fgh	0.00799±0.00064gh	0.00789±0.00095ghi	0.01016±0.00041def	0.00592±0.00048ijk	0.00904±0.00008efgh	0.00546±0.00018jk	0.00286±0.00027l	0.00328±0.0002l	0.0044±0.00035kl	0.00406±0.00021kl	0.00306±0.00017l	0.00289±0.00016l	0.00411±0.00028kl	0.00738±0.00033hij	0.00439±0.00014kl	0.00896±0.00005efgh
292	Malabaricone C	Organic oxygen compounds	C21H26O5	63335-25-1	0.00486±0.00072fghi	0.00552±0.00047fg	0.00493±0.00036fghi	0.00519±0.00025fghi	0.00579±0.0005f	0.00581±0.00016f	0.00482±0.00038fghi	0.00478±0.00046fghi	0.00379±0.00052i	0.00415±0.0003ghi	0.00755±0.00069e	0.00725±0.00041e	0.03573±0.00073a	0.02907±0.00051b	0.00444±0.00044fghi	0.00418±0.00049ghi	0.0054±0.00078fg	0.00535±0.00028fgh	0.00451±0.00027fghi	0.00433±0.00064ghi	0.00412±0.00038ghi	0.00395±0.00041hi	0.02103±0.00142c	0.00904±0.0005d
293	Triethyl citrate	Organic acids and derivatives	C12H20O7	77-93-0	0.02147±0.00155c	0.00568±0.00028defg	0.00739±0.00035de	0.00575±0.00042defg	0.02681±0.00129b	0.07515±0.00968a	0.00377±0.00022efg	0.00271±0.00027efg	0.00258±0.00034efg	0.00194±0.0003fg	0.0038±0.00045efg	0.00277±0.00016efg	0.01042±0.00015d	0.00699±0.00059def	0.00256±0.00027efg	0.00432±0.00049efg	0.00377±0.00037efg	0.00462±0.00042efg	0.0008±0.00015g	0.00077±0.00019g	0.00475±0.00055efg	0.00732±0.00034de	0.00234±0.00009efg	0.00549±0.00017defg
294	1,5-Dibutyl methyl hydroxycitrate	Organic acids and derivatives	C15H26O8		0.00833±0.00057f	0.0004±0.0002h	0.00036±0.0001h	-	0.00482±0.00057g	0.00159±0.00005h	-	-	-	-	0.00027±0.00015h	0.0001±0.00005h	-	0.0001±0.00012h	0.03267±0.00213b	0.05536±0.00088a	0.02499±0.00274c	0.0154±0.00109e	-	-	0.02142±0.00246d	0.01396±0.00103e	-	-
295	2-Methyl-2-cyclopenten-1-one	Organic oxygen compounds	C6H8O	1120-73-6	0.01209±0.00047d	0.01052±0.00021e	0.01252±0.00066d	0.00924±0.00033efg	0.01287±0.00048d	0.01582±0.00184c	0.00987±0.00027ef	0.00862±0.00058fgh	0.00833±0.00045gh	0.00727±0.00083hi	0.00982±0.00029ef	0.00767±0.00075hi	0.00991±0.00007ef	0.00788±0.00014gh	0.0042±0.00026kl	0.0042±0.00028kl	0.00648±0.0004ij	0.00519±0.00023jk	0.00327±0.0001l	0.00309±0.00031l	0.00488±0.00042k	0.00544±0.00029jk	0.01213±0.00023d	0.01028±0.00016e
296	Isovaleraldehyde	Organic oxygen compounds	C5H10O	590-86-3	0.00849±0.00027cde	0.00968±0.00139cd	0.00838±0.00009cde	0.00899±0.00053cd	0.01776±0.0009b	0.05804±0.00467a	0.00491±0.00016fgh	0.0052±0.0007fgh	0.0036±0.00037ghi	0.00321±0.0004ghi	0.00491±0.00042fgh	0.00324±0.00041ghi	0.01022±0.00161c	0.00687±0.0001def	0.00118±0.00026i	0.00495±0.00025fgh	0.01922±0.00046b	0.01753±0.0016b	0.00176±0.00017i	0.00143±0.00019i	0.0018±0.00028i	0.00269±0.0003hi	0.00541±0.00058fgh	0.00602±0.00015efg
297	Indane	Benzenoids	C9H10	496-11-7	0.00918±0.00044efgh	0.01006±0.00076def	0.01156±0.00067c	0.00932±0.00012efg	0.00894±0.00017efgh	0.01157±0.00155c	0.01096±0.00038cd	0.00945±0.00037efg	0.01019±0.00038de	0.00833±0.00054ghi	0.01457±0.00046b	0.00825±0.00055ghi	0.00875±0.00021fgh	0.00702±0.00011ij	0.00292±0.0002k	0.00295±0.0001k	0.00784±0.00059hi	0.00627±0.00055j	0.00253±0.00018k	0.00259±0.00011k	0.00305±0.00014k	0.00298±0.00021k	0.01619±0.0009a	0.01408±0.00035b
298	5-Phenylvaleric acid	Fatty acids and conjugates	C11H14O2	2270-20-4	0.01143±0.00089f	0.01188±0.00034ef	0.01565±0.00094c	0.01101±0.00057f	0.01416±0.00051cd	0.02466±0.00258b	0.01156±0.00073ef	0.00899±0.00107ghi	0.01019±0.00055fgh	0.00849±0.00113hi	0.01084±0.00025fg	0.0076±0.00069ij	0.01342±0.0004de	0.01085±0.00051fg	0.0003±0.00009l	0.00034±0.00005l	0.00631±0.00065j	0.00397±0.00029k	-	-	0.00101±0.00001l	0.00034±0.00009l	0.01169±0.00061ef	0.01396±0.00034cd
299	alpha-Ketoisovaleric acid	Organic acids and derivatives	C5H8O3	759-05-7	0.01034±0.00054efg	0.01671±0.00092c	0.02534±0.00036b	0.01369±0.00037d	0.01725±0.0006c	0.03407±0.00474a	0.01241±0.0003de	0.00905±0.0008ghi	0.00763±0.00013hij	0.00669±0.00068ijk	0.00859±0.00038ghij	0.00604±0.00054jkl	0.01223±0.00012def	0.00448±0.00012klm	0.00129±0.00008n	0.00209±0.00008mn	0.00353±0.00023lmn	0.00351±0.00017lmn	0.00123±0.00001n	0.00095±0.00014n	0.00181±0.00009n	0.00223±0.00012mn	0.00317±0.00011mn	0.00959±0.00045fghi
300	Fomepizole	Organoheterocyclic compounds	C4H6N2	7554-65-6	0.00917±0.00094ab	0.00895±0.00046ab	0.00922±0.00044ab	0.00856±0.00052ab	0.00849±0.00025ab	0.01073±0.00139a	0.00862±0.00064ab	0.00945±0.00077ab	0.00828±0.00026b	0.00804±0.00088b	0.00883±0.00043ab	0.00765±0.00071b	0.009±0.00024ab	0.00835±0.00017ab	0.00926±0.00066ab	0.00838±0.00047ab	0.00891±0.00045ab	0.00851±0.00057ab	0.00895±0.00048ab	0.00832±0.00063b	0.00905±0.00087ab	0.00864±0.00049ab	0.00912±0.0007ab	0.00909±0.00027ab
301	Hypogeic acid	Fatty acids and conjugates	C16H30O2	2416-19-5	0.00913±0.00144bcde	0.00842±0.0001cdefg	0.00815±0.00039defg	0.00764±0.00024efghi	0.00742±0.00054fghi	0.00992±0.0016bc	0.00812±0.00026defg	0.00874±0.00079bcdef	0.00635±0.00026hi	0.00685±0.00086ghi	0.00891±0.00047bcdef	0.00612±0.00051i	0.00779±0.00034defghi	0.00744±0.00034efghi	0.00938±0.00022bcd	0.00793±0.00052defgh	0.00806±0.00075defg	0.00758±0.00049efghi	0.02125±0.00058a	0.01039±0.00085b	0.00772±0.00067defghi	0.0082±0.00059defg	0.00778±0.00042defghi	0.01014±0.00038b
302	Linoleyl hydroxamic acid	Fatty acids and conjugates	C18H33NO2		0.00086±0.00043hi	-	0.00512±0.00016ef	0.02918±0.00137b	0.00065±0.00022hi	0.0012±0.00057hi	0.00059±0.00018hi	0.00292±0.00125fgh	0.00166±0.00026ghi	0.00418±0.00094fg	-	0.00071±0.00014hi	0.01822±0.00073c	0.0151±0.00064d	0.00743±0.00099e	0.00193±0.00031ghi	0.00409±0.00008fg	0.00721±0.00103e	0.0362±0.00058a	0.00065±0.00022hi	0.03864±0.00401a	0.03067±0.00037b	0.00074±0.00026hi	-
303	Monomethyl phenylphosphonate	Benzenoids	C7H9O3P	10088-45-6	0.00242±0.00013b	0.00102±0.00032bc	0.00175±0.00007bc	0.00102±0.00006bc	0.00173±0.0002bc	0.00123±0.00014bc	0.00073±0.00009bc	0.00047±0.00002c	0.00063±0.00009c	0.0004±0.00008c	0.00195±0.00016bc	0.00083±0.00004bc	0.00139±0.00005bc	0.00111±0.00007bc	0.01158±0.00101a	0.01068±0.00092a	0.01073±0.00131a	0.01143±0.00007a	0.00997±0.00087a	0.01018±0.00153a	0.01106±0.00176a	0.01068±0.00084a	0.00124±0.00011bc	0.00085±0.0002bc
304	2-Isopropyl-1,4-benzenediol	Benzenoids	C9H12O2	2349-71-5	0.0088±0.00094cd	0.00463±0.00038ghi	0.00564±0.00056fg	0.00891±0.00014cd	0.00383±0.00026hij	0.00565±0.00097fg	0.00454±0.00044ghi	0.00342±0.00041ij	0.00358±0.00016ij	0.00335±0.00036ij	0.00344±0.00012ij	0.00365±0.00038ij	0.00658±0.00017ef	0.00765±0.00057de	0.00479±0.00042ghi	0.00368±0.00028hij	0.00517±0.00042fgh	0.00465±0.00027ghi	0.01001±0.00038c	0.00287±0.00015j	0.01985±0.0014b	0.02811±0.0015a	0.00346±0.00038ij	0.00432±0.00025ghij
305	Phenmetrazine	Organoheterocyclic compounds	C11H15NO	134-49-6	0.00968±0.00077ab	0.01014±0.00034ab	0.00969±0.00052ab	0.00948±0.00037ab	0.00884±0.00061b	0.0114±0.00157a	0.00961±0.00032ab	0.01015±0.00068ab	0.00852±0.00054b	0.00857±0.00118b	0.0086±0.00031b	0.00785±0.00058b	0.00928±0.00042ab	0.00865±0.00017b	0.00989±0.00044ab	0.0091±0.00025ab	0.00947±0.00076ab	0.00945±0.00063ab	0.00969±0.00029ab	0.00955±0.00068ab	0.00945±0.00063ab	0.00955±0.00042ab	0.01015±0.00057ab	0.0094±0.00034ab
306	Palmitaldehyde	Lipids and lipid-like molecules	C16H32O	629-80-1	0.01185±0.00228b	0.01022±0.00071bcde	0.01008±0.00103bcdef	0.00983±0.00019bcdef	0.00868±0.00038defgh	0.01082±0.00047bcd	0.0088±0.00099cdefgh	0.00886±0.00059cdefgh	0.00701±0.00029h	0.00751±0.00102gh	0.00878±0.00072cdefgh	0.0071±0.00037h	0.00906±0.00082cdefgh	0.00802±0.00039fgh	0.0101±0.00094bcdef	0.00974±0.00027bcdef	0.00986±0.00099bcdef	0.00838±0.00122efgh	0.01417±0.00068a	0.0109±0.00101bc	0.00937±0.00099cdefg	0.00846±0.00053efgh	0.01022±0.00027bcde	0.00942±0.00065cdefg
307	Cyclohexanone	Organic oxygen compounds	C6H10O	108-94-1	0.01323±0.00034bc	0.01156±0.00041def	0.01264±0.00037bcde	0.01086±0.00027f	0.01194±0.00047cdef	0.01323±0.00169bc	0.01353±0.00021b	0.01278±0.00102bcde	0.01301±0.00049bcd	0.01141±0.00115ef	0.00932±0.0004g	0.00819±0.00052gh	0.01179±0.00013cdef	0.0115±0.00022ef	0.0033±0.00014j	0.00333±0.00005j	0.00874±0.0005gh	0.00751±0.0005h	0.00316±0.00001j	0.00263±0.00029j	0.0055±0.00046i	0.01599±0.00049a	0.012±0.00034cdef	0.00826±0.00007gh
308	1,2-dibutyrin	Lipids and lipid-like molecules	C11H20O5	32648-01-4	0.01336±0.00142c	0.01012±0.00032ef	0.01307±0.00023cd	0.00919±0.00062efg	0.01528±0.00072c	0.02304±0.00313a	0.00937±0.0002efg	0.0086±0.00131efgh	0.00789±0.00012fgh	0.00716±0.0009ghij	0.01065±0.00059de	0.00782±0.00053fgh	0.00973±0.00023efg	0.00628±0.00011hijk	0.00421±0.00018kl	0.00497±0.00038ijkl	0.00738±0.00067ghi	0.00601±0.00084hijk	0.00317±0.00028l	0.00273±0.00028l	0.02237±0.00212ab	0.02011±0.00145b	0.00469±0.00014jkl	0.01295±0.00119cd
309	L-Isoleucine	Amino acids, peptides, and analogues	C6H13NO2	73-32-5	0.01068±0.00051cde	0.01182±0.00129c	0.01071±0.00057cde	0.01012±0.00105cdef	0.01698±0.00036b	0.03721±0.00615a	0.00794±0.0005defghi	0.00967±0.00092cdefg	0.00731±0.00028efghij	0.00711±0.00061fghij	0.00806±0.00029defghi	0.00637±0.00062ghij	0.01081±0.00025cd	0.00836±0.00042cdefghi	0.00523±0.00014ij	0.00712±0.00034fghij	0.00894±0.00069cdefgh	0.0097±0.00052cdefg	0.00554±0.00035hij	0.00432±0.00011j	0.00551±0.00069hij	0.00583±0.00017hij	0.00972±0.00024cdefg	0.00954±0.00029cdefg
310	Pipequaline	Alkaloids and derivatives	C22H24N2	77472-98-1	0.01798±0.00126e	0.01311±0.0012f	0.02218±0.00113d	0.00197±0.0008ijk	0.01968±0.00018e	0.009±0.00187g	0.02001±0.00065de	0.00125±0.00043jk	0.01868±0.00171e	0.00178±0.00059ijk	0.03643±0.00126a	0.00238±0.00006ij	0.02461±0.00069c	0.00359±0.00049hi	0.00527±0.00054h	0.00051±0.00024jk	0.01532±0.00134f	0.001±0.00021jk	-	-	0.00062±0.00022jk	-	0.02915±0.00144b	0.00197±0.00027ijk
311	Hexanoylcarnitine	Lipids and lipid-like molecules	C13H25NO4	22671-29-0	0.01211±0.00123ef	0.01282±0.00071de	0.01465±0.00077cd	0.01182±0.0005efg	0.01311±0.00047de	0.01975±0.00344a	0.01093±0.00038efgh	0.01021±0.00123fghi	0.01019±0.00033fghi	0.00948±0.00084ghi	0.01859±0.00103ab	0.00929±0.00057hij	0.01167±0.0004efgh	0.00824±0.00021ijk	0.00543±0.00051l	0.00508±0.00017l	0.00992±0.0005fghi	0.00942±0.00049ghi	0.00538±0.0002l	0.00504±0.00026l	0.00605±0.00071kl	0.0069±0.00035jkl	0.00971±0.00053fghi	0.01671±0.00077bc
312	Geranylacetone	Lipids and lipid-like molecules	C13H22O	3796-70-1	0.01088±0.00041bcde	0.01088±0.00079bcde	0.01145±0.00084bc	0.0109±0.00046bcde	0.01039±0.00052cdef	0.01398±0.00164a	0.0107±0.00035bcde	0.01233±0.0013ab	0.00917±0.00059ef	0.00933±0.00099def	0.00946±0.00089def	0.00928±0.00042ef	0.00972±0.00034cdef	0.00946±0.00025def	0.0098±0.00078cdef	0.00978±0.00065cdef	0.01024±0.00046cdef	0.00945±0.00052def	0.00984±0.00025cdef	0.00885±0.00095f	0.00918±0.00069ef	0.00979±0.00037cdef	0.01111±0.00045bcd	0.0113±0.00049bc
313	Ureidosuccinic acid	Amino acids, peptides, and analogues	C5H8N2O5	13184-27-5	0.01119±0.00061gh	0.01222±0.00021fg	0.01194±0.00062fg	0.01179±0.00024g	0.00877±0.00032i	0.011±0.00107gh	0.01387±0.00031de	0.01615±0.00132bc	0.01338±0.00053ef	0.01492±0.00092cd	0.01±0.00046hi	0.01187±0.00089g	0.00986±0.00015hi	0.00866±0.00024i	0.00082±0.00003l	0.00143±0.00009kl	0.00639±0.00056j	0.00668±0.00019j	-	0.00008±0.00002l	0.00129±0.00016kl	0.00253±0.00016k	0.01689±0.00114b	0.01707±0.00034b
314	Gondoyl-EA	Organic acids and derivatives	C22H43NO2		-	-	0.00388±0.00068f	0.09096±0.00343a	-	0.00844±0.00139e	-	0.01436±0.00229d	0.00176±0.00057fg	0.02318±0.00226c	-	-	0.01077±0.00131e	0.01385±0.00028d	0.00202±0.00047fg	0.00413±0.00027f	0.00195±0.00045fg	0.01473±0.00143d	0.00178±0.00069fg	-	0.02048±0.00119c	0.03453±0.00112b	-	0.00062±0.0002g
315	2,6-Diisopropyl-3-methylphenol	Organic oxygen compounds	C13H20O	28434-93-7	0.01218±0.00045cd	0.01172±0.00033cde	0.01255±0.00055c	0.00987±0.00082ef	0.0114±0.00017cde	0.01233±0.00166cd	0.01195±0.00008cde	0.01072±0.0016cde	0.01079±0.00078cde	0.00986±0.00091ef	0.01251±0.00026cd	0.00996±0.00123ef	0.01183±0.00032cde	0.01032±0.0008def	0.00582±0.00022g	0.00476±0.00056g	0.01132±0.0007cde	0.00847±0.00079f	0.00407±0.00037g	0.00416±0.00072g	0.00503±0.00046g	0.00465±0.00037g	0.03052±0.00142a	0.02454±0.00173b
316	11Z-Eicosenoic acid	Fatty acids and conjugates	C20H38O2	5561-99-9	0.01878±0.00171f	0.00829±0.00061gh	0.02514±0.00177d	0.00355±0.00041ij	0.01784±0.00135f	0.00374±0.0009ij	0.02298±0.00245de	0.00276±0.00055ij	0.02013±0.00135ef	0.00216±0.00019j	0.04252±0.00256a	0.00247±0.00061j	0.0301±0.00355c	0.00265±0.00035ij	0.00602±0.00091hi	0.0021±0.00087j	0.01044±0.00076g	0.00247±0.0006j	0.00247±0.00051j	0.00174±0.00058j	0.00249±0.00039j	0.00196±0.00017j	0.0337±0.00133b	0.00189±0.00068j
317	(6E,8E)-4,6,8-Megastigmatriene	Hydrocarbons	C13H20	51468-86-1	0.01167±0.00086bcd	0.01173±0.00058bcd	0.01118±0.00004cdef	0.01173±0.00006bcd	0.01067±0.00033defg	0.01509±0.00179a	0.01132±0.00078cde	0.01313±0.00108b	0.00998±0.00075efg	0.01085±0.00074cdefg	0.00966±0.00033fg	0.00975±0.00043efg	0.00995±0.00014efg	0.00995±0.00021efg	0.01079±0.00063defg	0.00973±0.00043efg	0.0104±0.00057defg	0.01013±0.0002defg	0.0101±0.00041defg	0.00943±0.00066g	0.01045±0.0009defg	0.01022±0.00022defg	0.01138±0.00061cde	0.01248±0.00011bc
318	Triethyl orthoformate	Organic oxygen compounds	C7H16O3	122-51-0	0.01241±0.0004b	0.01211±0.00046bcd	0.01174±0.00043bcde	0.01141±0.00048bcdef	0.01064±0.00014cdefg	0.01426±0.00174a	0.01156±0.00026bcdef	0.01231±0.00101bc	0.00998±0.00033fg	0.01058±0.00116defg	0.01065±0.00024cdefg	0.00968±0.0007g	0.0111±0.00062bcdefg	0.01022±0.00007efg	0.01167±0.00068bcdef	0.01063±0.00042cdefg	0.01092±0.00084bcdefg	0.01009±0.00006efg	0.01109±0.00038bcdefg	0.01022±0.00104efg	0.01118±0.00093bcdefg	0.01103±0.00062bcdefg	0.01159±0.00052bcdef	0.01075±0.00019bcdefg
319	Cys Gly Gly Gly	Amino acids, peptides, and analogues	C9H16N4O5S		0.01131±0.00048defgh	0.00974±0.00109hijkl	0.01214±0.00033cde	0.00748±0.00029m	0.00922±0.00061jkl	0.01104±0.00063efghi	0.01154±0.00097cdefg	0.00961±0.00061ijkl	0.01222±0.00087cde	0.0097±0.0009hijkl	0.0113±0.00069defgh	0.00878±0.00071klm	0.01041±0.00033fghijk	0.00865±0.00011lm	0.01404±0.00038b	0.01023±0.0003ghijkl	0.01456±0.0004b	0.01046±0.00052fghij	0.01205±0.00094cdef	0.0096±0.00046ijkl	0.01289±0.00091bcd	0.01±0.00081ghijkl	0.0176±0.0006a	0.01305±0.00066bc
320	Ethylene oxide/propylene oxide copolymer	Organic oxygen compounds	CH4.[C2H4O]a.[C2H4O]a.[C3H6O]b		0.00984±0.00081bc	0.00983±0.00059bc	0.00975±0.00037bcd	0.00893±0.00023bcd	0.00924±0.00027bcd	0.01461±0.00147a	0.00966±0.00052bcd	0.01081±0.0009b	0.00944±0.00159bcd	0.00839±0.00059cd	0.00881±0.00021bcd	0.00759±0.00058d	0.00859±0.00015bcd	0.00852±0.00053cd	0.00947±0.0004bcd	0.00871±0.00066bcd	0.00962±0.00083bcd	0.00952±0.00136bcd	0.00932±0.0007bcd	0.00879±0.0008bcd	0.0089±0.00047bcd	0.01037±0.00215bc	0.00935±0.00103bcd	0.0099±0.00093bc
321	6,10,14-Trimethyl-5,9,13-pentadecatrien-2-one	Lipids and lipid-like molecules	C18H30O	762-29-8	0.02216±0.00152d	0.01067±0.00077e	0.02756±0.00156c	0.00037±0.00011h	0.02234±0.0006d	0.0034±0.00087fg	0.02502±0.00108c	0.00025±0.00008h	0.02688±0.00302c	-	0.04513±0.00165a	0.00061±0.00035h	0.03157±0.00058b	0.00108±0.00007gh	0.00543±0.00043f	-	0.01285±0.00158e	-	-	-	0.00077±0.00026h	-	0.04492±0.00121a	0.00047±0.00022h
322	1alpha-O-Methylquassin	Lipids and lipid-like molecules	C23H32O6		0.00413±0.00069ef	0.00205±0.00029fgh	0.0026±0.0007fgh	0.00231±0.00102fgh	0.0043±0.00024ef	0.02107±0.0034d	0.0014±0.00011fgh	0.0016±0.0006fgh	0.00142±0.00096fgh	0.00082±0.00035fgh	0.00392±0.00085efg	0.00636±0.00112e	0.07829±0.00273a	0.05422±0.00141b	0.00054±0.00015gh	0.00097±0.00028fgh	0.00276±0.00086fgh	0.00104±0.00002fgh	-	-	-	-	0.0752±0.00414a	0.02788±0.00123c
323	(-)-Nopol	Lipids and lipid-like molecules	C11H18O	35836-73-8	0.01198±0.00075cd	0.01249±0.00034c	0.01244±0.00011c	0.01168±0.00036cde	0.01081±0.00052cdefg	0.01477±0.00207b	0.01192±0.00015cd	0.01165±0.00095cde	0.00991±0.0007efghi	0.00936±0.00079fghi	0.01093±0.00046cdef	0.00941±0.00064fghi	0.01087±0.00028cdef	0.00992±0.00056efghi	0.00925±0.00064fghi	0.00868±0.00074hi	0.0105±0.00047defgh	0.0092±0.00029fghi	0.00866±0.00013hi	0.00824±0.00052i	0.00897±0.00071ghi	0.00928±0.00026fghi	0.01641±0.00016b	0.03398±0.00153a
324	Nevskin	Benzenoids	C24H32O5	61490-17-3	0.01312±0.00122abcde	0.0137±0.00087abcd	0.01407±0.00059abc	0.01261±0.00133bcdef	0.01107±0.00021efgh	0.01465±0.00141ab	0.01249±0.00066cdef	0.01312±0.00092abcde	0.01151±0.00149efgh	0.01123±0.00072efgh	0.01051±0.00014fgh	0.00944±0.0006h	0.01186±0.00059defg	0.01048±0.00012fgh	0.01298±0.00023abcde	0.01109±0.00029efgh	0.01026±0.00071gh	0.01073±0.00098fgh	0.01065±0.00019fgh	0.01072±0.00156fgh	0.01252±0.00115bcdef	0.01493±0.00083a	0.01171±0.0004defg	0.01225±0.00035cdefg
325	Tetrahydrothiophene-3-ol 1,1-dioxide	Organoheterocyclic compounds	C4H8O3S	13031-76-0	0.01362±0.00055fg	0.01582±0.00198defg	0.01571±0.00128defg	0.01797±0.0032bcdef	0.01224±0.00134g	0.01612±0.00293defg	0.01761±0.00261cdef	0.02301±0.00377b	0.01896±0.00302bcde	0.02041±0.00262bcd	0.01368±0.00193fg	0.01603±0.00347defg	0.01483±0.00096efg	0.01195±0.00083g	0.00118±0.00012hi	0.00095±0.00012hi	0.00547±0.00067h	0.00432±0.00072hi	0.00005±0.00003i	0.00003±0.00002i	0.0008±0.0001hi	0.00165±0.00013hi	0.02283±0.00339bc	0.03986±0.00299a
326	beta-Alanine	Amino acids, peptides, and analogues	C3H7NO2	107-95-9	0.01574±0.00079ab	0.0152±0.00132ab	0.01625±0.00043a	0.01433±0.00086abc	0.01418±0.00039bcd	0.01621±0.00207a	0.01561±0.00024ab	0.01439±0.00114abc	0.01229±0.00054defg	0.01166±0.00137fghi	0.01412±0.00043bcd	0.0116±0.00067fghi	0.01496±0.00017abc	0.01311±0.00013cdef	0.01019±0.00048hij	0.0095±0.00016j	0.011±0.00088ghij	0.00969±0.00039ij	0.0096±0.00026j	0.00932±0.00061j	0.0092±0.00079j	0.00947±0.0005j	0.01396±0.00053bcde	0.01208±0.00029efgh
327	Cinnamyl acetate	Benzenoids	C11H12O2	21040-45-9	0.01341±0.00104fgh	0.01522±0.00092def	0.01854±0.00047c	0.01239±0.00073hi	0.01307±0.00053gh	0.01806±0.00216c	0.01915±0.00089c	0.01543±0.00104def	0.01874±0.00074c	0.01461±0.00107efg	0.01721±0.00099cd	0.01219±0.00126hi	0.01538±0.00044def	0.01294±0.00068gh	0.00356±0.00026jk	0.00539±0.00038j	0.01391±0.00089efgh	0.01075±0.00034i	0.00226±0.00009k	0.00212±0.00011k	0.00392±0.00029jk	0.00393±0.00021jk	0.01588±0.00032de	0.023±0.00064b
328	3-Methyladipic acid	Fatty acids and conjugates	C7H12O4	422955	0.01224±0.00019j	0.01819±0.00076d	0.02632±0.0012b	0.01495±0.00009efgh	0.01291±0.00037hij	0.015±0.00212efg	0.02494±0.00055b	0.0159±0.00141ef	0.02029±0.00014c	0.01283±0.00139ij	0.01687±0.00073de	0.0127±0.00057ij	0.01649±0.00033def	0.01285±0.00039ij	0.00253±0.00011lm	0.00211±0.00022lm	0.01298±0.00115ghij	0.0075±0.00053k	0.00179±0.00009lm	0.00149±0.00029m	0.00235±0.00028lm	0.00363±0.0001l	0.03437±0.00109a	0.0147±0.00067fghi
329	Pregnanetriol	Lipids and lipid-like molecules	C21H36O3	27178-64-9	0.01147±0.00098gh	0.01501±0.00087ef	0.02171±0.00008d	0.00753±0.00049i	0.01343±0.00073efg	0.01671±0.00209ef	0.01629±0.0007ef	0.00561±0.00011ij	0.01328±0.00025fg	0.00689±0.00087i	0.03322±0.00245c	0.00791±0.00086i	0.01691±0.00021e	0.00647±0.00037i	0.00273±0.00063jk	0.00282±0.00092jk	0.05272±0.00483a	0.00815±0.00107hi	0.00205±0.00009k	0.00213±0.00033jk	0.00261±0.00056jk	0.00194±0.00045k	0.03682±0.00203b	0.0087±0.00059hi
330	Polyoxyethylene 40 monostearate	Lipids and lipid-like molecules	C20H40O3	9004-99-3	0.01732±0.00264ab	0.01254±0.00077cdef	0.01262±0.00239cdef	0.01264±0.00128cdef	0.01032±0.00164ef	0.01476±0.00291bcd	0.01039±0.00226ef	0.01143±0.00132def	0.00942±0.00102f	0.01021±0.00172ef	0.01173±0.00127def	0.01023±0.00053ef	0.01329±0.00061bcdef	0.01418±0.0019bcde	0.01605±0.00135abc	0.01339±0.00097bcdef	0.01187±0.00084def	0.01132±0.00197def	0.0192±0.00079a	0.0138±0.0016bcde	0.01162±0.00153def	0.01119±0.00152def	0.01268±0.00142cdef	0.01182±0.00169def
331	(6R,7S)-6,7-Epoxy-1,3-tetradecadiyne	Organoheterocyclic compounds	C14H20O	155519-48-5	0.01258±0.00071ij	0.01546±0.00029fgh	0.01692±0.00084efgh	0.01217±0.00083ij	0.0121±0.00041ij	0.01037±0.00221j	0.02105±0.00088cd	0.01912±0.00212de	0.02322±0.00065bc	0.01704±0.00163efg	0.01754±0.00058ef	0.01268±0.00094ij	0.01809±0.00091ef	0.02197±0.00079c	0.00235±0.0005k	0.00092±0.00015k	0.02673±0.0027a	0.01452±0.00084ghi	0.00028±0.00021k	-	0.00273±0.00078k	0.0013±0.00013k	0.02475±0.00105ab	0.01428±0.00046hi
332	Methyl propenyl ketone	Organic oxygen compounds	C5H8O	625-33-2	0.0172±0.00097cd	0.01814±0.00044bc	0.01978±0.00037b	0.01681±0.0007cd	0.01699±0.00053cd	0.02634±0.00322a	0.01532±0.00002de	0.01512±0.00152def	0.01236±0.00093gh	0.01227±0.00149ghi	0.01276±0.00019fgh	0.01088±0.00073hij	0.01513±0.00027def	0.01283±0.00034fgh	0.00902±0.00041jk	0.00887±0.00067jk	0.01105±0.00098hij	0.00962±0.00058jk	0.00957±0.00002jk	0.00764±0.00076k	0.00905±0.00066jk	0.00988±0.00038ijk	0.01376±0.00032efg	0.01263±0.00031gh
333	2-Phosphoglyceric acid	Organic acids and derivatives	C3H7O7P	2553-59-5	0.01532±0.00121abc	0.01505±0.00207abcd	0.014±0.00017bcdefg	0.01448±0.00017abcdef	0.01457±0.00104abcde	0.01608±0.00233ab	0.01373±0.00109bcdefgh	0.01687±0.0024a	0.01225±0.0007efghi	0.01292±0.00076cdefghi	0.01177±0.0002ghi	0.01183±0.00056fghi	0.01303±0.00046cdefghi	0.0132±0.00035cdefghi	0.01269±0.00102cdefghi	0.01185±0.00072fghi	0.01122±0.00035hi	0.01106±0.00037hi	0.0124±0.00112defghi	0.01063±0.00096i	0.0121±0.00135efghi	0.01195±0.00038efghi	0.01439±0.00057abcdefg	0.01323±0.00078cdefghi
334	Butyric acid	Fatty acids and conjugates	C4H8O2	107-92-6	0.01976±0.00078b	0.01158±0.0003efg	0.0138±0.00063d	0.01105±0.0003fgh	0.01806±0.00059bc	0.02411±0.00261a	0.01387±0.00006d	0.01304±0.001def	0.01347±0.00078de	0.01115±0.00087fgh	0.017±0.00037c	0.01139±0.00082efg	0.01787±0.00037bc	0.01263±0.00051def	0.01044±0.00066gh	0.00723±0.00038i	0.01374±0.00117d	0.00907±0.00032hi	0.01218±0.00013defg	0.00907±0.00091hi	0.01233±0.00097defg	0.00927±0.00036hi	0.01668±0.00025c	0.01771±0.00058bc
335	Styrene	Benzenoids	C8H8	100-42-5	0.01263±0.00085h	0.01788±0.00115de	0.02101±0.00111c	0.01396±0.00005gh	0.01232±0.00047h	0.01248±0.00165h	0.02385±0.0011b	0.01946±0.00133cd	0.02389±0.00044b	0.01783±0.00159de	0.01764±0.00048de	0.01278±0.00086h	0.01683±0.00029ef	0.01521±0.0005fg	0.00297±0.00017j	0.00294±0.00013j	0.01375±0.00131gh	0.00819±0.00019i	0.00275±0.0002j	0.00233±0.00024j	0.00308±0.00028j	0.00294±0.00023j	0.02922±0.0011a	0.02344±0.001b
336	Carbamazepine-O-quinone	Organoheterocyclic compounds	C15H10N2O3	1135202-29-7	0.01389±0.00063cdefg	0.01204±0.00163fghi	0.01334±0.00159defghi	0.01025±0.00161i	0.01233±0.00097efghi	0.01375±0.00124cdefg	0.01397±0.00174cdefg	0.01041±0.00077hi	0.01408±0.00121cdefg	0.01218±0.00125efghi	0.01253±0.00201efghi	0.01152±0.00131ghi	0.01343±0.00064defgh	0.01095±0.00011ghi	0.01767±0.00099ab	0.01165±0.00083ghi	0.01685±0.00127abc	0.01223±0.00098efghi	0.01527±0.00089bcde	0.01163±0.00151ghi	0.01572±0.00065bcd	0.01151±0.00051ghi	0.01928±0.00198a	0.01511±0.00167bcdef
337	2-Octenoylcarnitine	Lipids and lipid-like molecules	C15H27NO4		0.01621±0.0007defg	0.01883±0.00099de	0.0241±0.00075c	0.01844±0.00085de	0.01816±0.00134de	0.04537±0.00825a	0.0182±0.00071de	0.01602±0.00187defgh	0.01679±0.00113def	0.01485±0.00102efgh	0.01627±0.00057defg	0.01237±0.00022fghi	0.02054±0.0007cd	0.01434±0.00032efgh	0.00002±0.00001j	0.00056±0.00016j	0.01119±0.00044hi	0.00938±0.00046i	-	-	0.00168±0.00021j	0.00212±0.00008j	0.01147±0.00062ghi	0.03624±0.00271b
338	Queuine	Organoheterocyclic compounds	C12H15N5O3	72496-59-4	0.01442±0.0004fg	0.01865±0.00082d	0.02458±0.00043c	0.01704±0.00072de	0.01714±0.00033de	0.02523±0.00278c	0.0174±0.00068de	0.01258±0.00098gh	0.01559±0.00007ef	0.01432±0.0014fg	0.03625±0.00147a	0.01233±0.00092gh	0.01615±0.00074ef	0.00848±0.00044ij	0.00269±0.00021lm	0.00196±0.0002m	0.01694±0.00126de	0.01198±0.00061h	0.00193±0.00057m	0.00163±0.00034m	0.00456±0.00045kl	0.00628±0.00045jk	0.00952±0.0001i	0.02968±0.00023b
339	(S)-gamma-Calacorene	Lipids and lipid-like molecules	C15H20	38599-17-6	0.01504±0.00066abcde	0.01578±0.001abc	0.01505±0.00021abcde	0.01403±0.0008cdefghi	0.01361±0.00054defghi	0.01701±0.00187a	0.01535±0.00074abcd	0.01447±0.00071bcdef	0.01264±0.00083fghi	0.01219±0.00041hi	0.01334±0.00085defghi	0.01207±0.00102i	0.01435±0.00051bcdefg	0.01291±0.00015efghi	0.01349±0.00017defghi	0.01297±0.00103efghi	0.01447±0.00102bcdef	0.01341±0.00077defghi	0.01336±0.00044defghi	0.01229±0.00098ghi	0.0135±0.00176defghi	0.01346±0.00064defghi	0.01629±0.0008ab	0.01425±0.00024bcdefgh
340	Myristic acid	Fatty acids and conjugates	C14H28O2	544-63-8	0.01166±0.0008cd	0.01048±0.00048cdef	0.01013±0.00054cdef	0.00972±0.00053def	0.00959±0.00032ef	0.01094±0.00077cdef	0.01035±0.00035cdef	0.01105±0.0014cdef	0.00911±0.00035f	0.00913±0.00069f	0.01011±0.00028cdef	0.00946±0.00078ef	0.01147±0.00008cde	0.01095±0.00038cdef	0.01201±0.00029c	0.01064±0.00073cdef	0.01086±0.00092cdef	0.01005±0.00048cdef	0.06579±0.00141a	0.0261±0.00229b	0.01058±0.00038cdef	0.01062±0.00059cdef	0.01098±0.00054cdef	0.01129±0.00036cde
341	1,4-Ipomeadiol	Organoheterocyclic compounds	C9H14O3	53011-73-7	0.0191±0.00087ef	0.01862±0.00149f	0.02205±0.00097bcd	0.01572±0.00013g	0.0194±0.00121ef	0.01246±0.00218h	0.02377±0.00087b	0.01871±0.00211f	0.02157±0.00105bcde	0.01495±0.00132gh	0.02046±0.00092cdef	0.01572±0.00108g	0.02302±0.00111bc	0.01955±0.00079def	0.00273±0.00022k	0.00268±0.00039k	0.00901±0.00081i	0.00633±0.00068j	0.00193±0.00012k	0.00135±0.0006k	0.00274±0.00026k	0.00295±0.00021k	0.03131±0.00124a	0.01869±0.00042f
342	2,5-Dimethyl-3-furanthiol acetate	Organosulfur compounds	C8H10O2S	55764-22-2	0.01299±0.00047h	0.03164±0.00144d	0.0489±0.00182b	0.02809±0.00072e	0.01069±0.00016hi	0.00994±0.00149i	0.04475±0.00058c	0.02851±0.00283e	0.02286±0.00125f	0.02283±0.00203f	0.02754±0.00101e	0.01567±0.00131g	0.01328±0.00011gh	0.00894±0.00031ij	-	0.00025±0.00003k	0.00061±0.00009k	0.00052±0.00008k	-	-	0.00056±0.00015k	0.00063±0.00012k	0.00688±0.00026j	0.00971±0.00058i
343	Indole-5,6-quinone	Organoheterocyclic compounds	C8H5NO2	582-59-2	0.01546±0.00081abc	0.0152±0.00103abc	0.01475±0.00044abc	0.01422±0.00095abc	0.0138±0.00024abc	0.01636±0.00221ab	0.01502±0.00017abc	0.01689±0.00188a	0.01354±0.00081abc	0.01361±0.00123abc	0.013±0.00039bc	0.01223±0.00099c	0.01356±0.00008abc	0.01329±0.00044bc	0.01431±0.00025abc	0.01356±0.00053abc	0.01411±0.00104abc	0.01323±0.00027bc	0.01429±0.0003abc	0.01353±0.0008abc	0.01375±0.00114abc	0.01385±0.00048abc	0.01491±0.00053abc	0.01397±0.00041abc
344	Pyroglutamic acid	Amino acids, peptides, and analogues	C5H7NO3	98-79-3	0.01906±0.00073bcd	0.0177±0.00097cde	0.01414±0.00102defg	0.01474±0.00074cdef	0.02332±0.00116b	0.07761±0.00999a	0.01258±0.00031efghi	0.01296±0.00126efgh	0.0107±0.00066fghi	0.00947±0.00082fghi	0.01089±0.00063fghi	0.00919±0.0005ghi	0.01988±0.00043bc	0.01273±0.00078efghi	0.00862±0.00046ghi	0.00938±0.00059fghi	0.01044±0.00032fghi	0.01058±0.00082fghi	0.00819±0.00036hi	0.0073±0.00096i	0.00959±0.00076fghi	0.01003±0.0005fghi	0.01249±0.00106efghi	0.01149±0.00015fghi
345	(9Z)-Nonadec-9-enoylcarnitine	Lipids and lipid-like molecules	C26H49NO4		-	-	-	-	-	0.00294±0.0005d	-	-	-	-	0.00048±0.0001d	-	-	-	-	-	0.21815±0.01537a	0.0178±0.00093c	-	-	-	-	0.10278±0.00563b	-
346	4-Hydroxybenzoic acid	Benzenoids	C7H6O3	99-96-7	0.01806±0.00098fg	0.02409±0.00084c	0.03388±0.00084b	0.02349±0.00082c	0.01987±0.0002def	0.03938±0.00571a	0.02251±0.00078cd	0.01545±0.00104g	0.01543±0.00077g	0.01615±0.00184g	0.02184±0.00087cde	0.01859±0.00108efg	0.01793±0.00054fg	0.01153±0.00043h	0.00393±0.00016i	0.00357±0.0003i	0.00456±0.00033i	0.00374±0.0002i	0.00329±0.00015i	0.00289±0.00052i	0.00434±0.00029i	0.00516±0.00033i	0.00574±0.00047i	0.01754±0.00027fg
347	(Z)-3-Methyl-3-decenoic acid	Fatty acids and conjugates	C11H20O2	22882-87-7	0.01789±0.00117f	0.01729±0.00094fg	0.02195±0.00156d	0.01486±0.00098g	0.01807±0.00093ef	0.02675±0.00304c	0.01739±0.00075fg	0.01222±0.00078h	0.01572±0.00066fg	0.01164±0.00105h	0.02945±0.00109b	0.01159±0.00069h	0.01821±0.00052ef	0.01153±0.00079h	0.00562±0.00026ij	0.00433±0.00031j	0.02066±0.00183de	0.00809±0.00032i	0.00412±0.0006j	0.00404±0.00042j	0.00485±0.00016j	0.00442±0.00025j	0.01687±0.00048fg	0.03418±0.00061a
348	7-Aminonitrazepam	Organoheterocyclic compounds	C15H13N3O	1105989	0.01985±0.00052bcd	0.02105±0.00235abc	0.01996±0.00141bcd	0.02056±0.00127abcd	0.0196±0.00098bcd	0.01885±0.00301bcdef	0.02181±0.00064ab	0.02337±0.00209a	0.01847±0.00092cdef	0.01917±0.00169bcde	0.01613±0.00096f	0.01605±0.0013f	0.01956±0.00092bcd	0.01772±0.00036def	0.00087±0.00015i	0.00089±0.00016i	0.00544±0.00097g	0.00405±0.00039gh	0.00047±0.00015i	0.00048±0.00028i	0.00109±0.00008hi	0.00043±0.0001i	0.01617±0.00107ef	0.02085±0.00028abc
349	1,2,3-Tris(1-ethoxyethoxy)propane	Lipids and lipid-like molecules	C15H32O6	67715-82-6	0.01169±0.00053b	0.01162±0.00028b	0.01246±0.00163b	0.0115±0.0006b	0.0115±0.00057b	0.01993±0.00569a	0.01112±0.00038b	0.01119±0.00088b	0.0091±0.00112b	0.00876±0.00087b	0.01165±0.00057b	0.00963±0.00097b	0.01078±0.00072b	0.01281±0.0047b	0.01067±0.00053b	0.00963±0.0008b	0.01437±0.00221ab	0.01014±0.00173b	0.01082±0.00082b	0.0105±0.00163b	0.0096±0.00088b	0.01307±0.00418b	0.00984±0.00091b	0.01312±0.00185b
350	3-Hexenedioic acid	Fatty acids and conjugates	C6H8O4	29311-53-3	0.01289±0.00021efghi	0.01517±0.00064defg	0.01667±0.00011cde	0.01422±0.00095efgh	0.02399±0.00029b	0.04582±0.00706a	0.01315±0.00021efghi	0.01536±0.0017defg	0.01007±0.00072hij	0.01036±0.00082hij	0.01664±0.00126cde	0.00932±0.00055ij	0.01177±0.00036ghij	0.01083±0.00021hij	0.00951±0.0007ij	0.01539±0.00036defg	0.02021±0.00236bc	0.0185±0.00087cd	0.00912±0.00035ij	0.00811±0.00061j	0.01227±0.00104fghij	0.0161±0.00071cdef	0.0104±0.00057hij	0.00896±0.00011ij
351	Palmitoleoylethanolamde	Organic nitrogen compounds	C18H35NO2	94421-67-7	-	-	0.01041±0.00082g	0.05041±0.00266b	-	-	-	0.00686±0.00037h	0.00568±0.00047hi	0.01161±0.0011g	-	-	0.0304±0.00081e	0.02877±0.00135e	0.01156±0.00076g	0.00297±0.00027ij	0.01124±0.00105g	0.01736±0.0016f	0.07169±0.00269a	-	0.04569±0.00438c	0.03714±0.00109d	-	-
352	2,3,6-Trimethylphenol	Benzenoids	C9H12O	2416-94-6	0.01833±0.00091cd	0.01845±0.0005c	0.02188±0.00062b	0.01793±0.00039cde	0.01824±0.00104cd	0.02418±0.0034b	0.01809±0.00044cde	0.01557±0.00158efgh	0.01629±0.00062cdefg	0.01473±0.00167gh	0.02899±0.00028a	0.01535±0.00101fgh	0.01761±0.00033cdef	0.01322±0.00023hi	0.00685±0.00017j	0.006±0.00035j	0.01582±0.00118defg	0.01176±0.0002i	0.00567±0.00016j	0.0057±0.0004j	0.0068±0.00058j	0.00711±0.00025j	0.01815±0.00088cd	0.0281±0.00047a
353	2-Methyl-3-ketovaleric acid	Organic acids and derivatives	C6H10O3	14925-93-0	0.02785±0.0017b	0.01686±0.0007efg	0.01991±0.00049de	0.01646±0.00062efgh	0.02515±0.00097bc	0.04573±0.00571a	0.01339±0.00017ghij	0.01481±0.00126fghij	0.01218±0.00058ijk	0.01386±0.00152ghij	0.01329±0.00039hij	0.01203±0.00094ijk	0.01665±0.00032efgh	0.01139±0.00005jk	0.00664±0.0002lm	0.01817±0.00063ef	0.01536±0.00104fghi	0.01166±0.00052jk	0.00353±0.0002mn	0.00298±0.00024n	0.00879±0.00066kl	0.00935±0.00035kl	0.02338±0.00039cd	0.01922±0.00071e
354	2-Pyrrolidinone	Organoheterocyclic compounds	C4H7NO	616-45-5	0.01839±0.00096bcd	0.01956±0.00075bc	0.02047±0.00083b	0.0174±0.001cdefg	0.01773±0.00055bcdef	0.02653±0.00427a	0.01817±0.00101bcde	0.0187±0.0014bcd	0.01521±0.00072efghij	0.01443±0.00124ghij	0.01515±0.00039fghij	0.01316±0.00094ijk	0.01677±0.00018cdefgh	0.01505±0.00026fghij	0.01283±0.00061ijk	0.01278±0.00096jk	0.01577±0.00097defghi	0.01511±0.00093fghij	0.01253±0.00069jk	0.01095±0.00062k	0.01254±0.00099jk	0.01267±0.00038jk	0.01409±0.00028hij	0.01406±0.00013hij
355	S-Methyl methanesulfinothioate	Organosulfur compounds	C2H6OS2	13882-12-7	0.03438±0.0014bc	0.01926±0.00054gh	0.01452±0.00054ij	0.01433±0.00034j	0.02753±0.00077d	0.02087±0.00299fg	0.01925±0.00023gh	0.03201±0.00312c	0.02526±0.00143de	0.01951±0.00139gh	0.0184±0.0006gh	0.01726±0.00106hi	0.03993±0.0009a	0.03629±0.00086b	0.00017±0.00007k	-	0.00073±0.00009k	0.00048±0.00004k	-	-	0.00023±0.00003k	0.00067±0.00007k	0.02335±0.00047ef	0.01743±0.0004h
356	Pyridoxamine 5'-phosphate	Organoheterocyclic compounds	C8H13N2O5P	529-96-4	0.01333±0.00118h	0.01387±0.00029fgh	0.01507±0.00102defgh	0.01334±0.00036h	0.01337±0.00126h	0.0164±0.00216bcdef	0.01754±0.0004bcd	0.01645±0.00069bcdef	0.01558±0.00037cdefgh	0.01419±0.00116efgh	0.01371±0.00144gh	0.01408±0.0013efgh	0.01607±0.00103bcdefg	0.01547±0.00122cdefgh	0.01802±0.00015bc	0.01561±0.00147cdefgh	0.01665±0.00041bcde	0.01545±0.00049cdefgh	0.01845±0.0004b	0.01334±0.00096h	0.01502±0.00153defgh	0.01603±0.00136bcdefg	0.0215±0.00053a	0.01659±0.00116bcde
357	(10S,11S)-Pterosin C	Benzenoids	C14H18O3	35938-43-3	0.02757±0.00093d	0.03045±0.00126cd	0.04066±0.00134b	0.02971±0.00134cd	0.03431±0.00117c	0.0644±0.01009a	0.01916±0.00106e	0.01629±0.00114ef	0.01374±0.00094ef	0.01462±0.00123ef	0.01763±0.00097ef	0.01308±0.00119f	0.02808±0.00053d	0.01927±0.00096e	0.00017±0.00002g	0.00115±0.00026g	0.00422±0.00079g	0.00278±0.00037g	-	0.00002±0.00002g	0.0023±0.00029g	0.00118±0.00008g	0.01543±0.00136ef	0.01298±0.00027f
358	beta-Damascenone	Organic oxygen compounds	C13H18O	23696-85-7	0.01826±0.00115def	0.01569±0.00106fgh	0.01687±0.00029defgh	0.01413±0.00089h	0.0163±0.00095efgh	0.01505±0.00258gh	0.01898±0.00024de	0.01817±0.00054def	0.01954±0.00131d	0.01626±0.00264efgh	0.01804±0.00058def	0.01673±0.0009defgh	0.01837±0.00083def	0.01748±0.00045defg	0.00795±0.00052i	0.00514±0.00021ij	0.02461±0.00114c	0.01553±0.00101fgh	0.00384±0.00092j	0.00386±0.00028j	0.00607±0.00055ij	0.00528±0.0003ij	0.05023±0.00167a	0.02992±0.00112b
359	3-(3-Hydroxyphenyl)propanoic acid	Organic acids and derivatives	C9H10O3	621-54-5	0.02047±0.00141cd	0.02203±0.00095cd	0.02653±0.0011b	0.01987±0.00093cde	0.02049±0.00042cd	0.03498±0.00376a	0.0219±0.00055cd	0.02026±0.00153cd	0.02057±0.00131cd	0.01943±0.00173de	0.02075±0.0006cd	0.01638±0.00122fg	0.02237±0.00029c	0.01717±0.0004ef	0.0042±0.0001j	0.00558±0.00012j	0.01389±0.00079gh	0.01009±0.00045i	0.00465±0.00013j	0.00385±0.0003j	0.00531±0.00057j	0.00646±0.00016j	0.01318±0.00034h	0.02256±0.00015c
360	10-Hydroxycamptothecin	Alkaloids and derivatives	C20H16N2O5	64439-81-2	0.01679±0.00027cdef	0.0154±0.00135efgh	0.01788±0.00114bcde	0.01277±0.00037ij	0.01431±0.0002fghij	0.01606±0.0018defgh	0.01825±0.00055bcd	0.01394±0.00126hij	0.01734±0.00091bcde	0.01405±0.0015ghij	0.01653±0.00083cdefg	0.01351±0.00108hij	0.01581±0.00049defgh	0.01191±0.00045j	0.01824±0.00043bcd	0.01469±0.00033fghi	0.01985±0.00113b	0.01423±0.0008fghij	0.01607±0.00011defgh	0.01405±0.00094ghij	0.01774±0.00238bcde	0.01356±0.00121hij	0.02351±0.00061a	0.01867±0.00074bc
361	Obtusilactone A	Organoheterocyclic compounds	C19H32O3	56522-15-7	0.01069±0.00119hi	0.03253±0.00238c	0.03826±0.00273b	0.01595±0.00128g	0.00951±0.00072i	0.00877±0.00084i	0.03373±0.00106c	0.01085±0.00064hi	0.02581±0.00128d	0.0133±0.00128gh	0.07617±0.00368a	0.02026±0.00171ef	0.0236±0.001de	0.01358±0.00084gh	0.00338±0.00033j	0.00174±0.00027j	0.01332±0.00138gh	0.00273±0.00051j	0.0018±0.00019j	0.00151±0.00013j	0.00226±0.00068j	0.00151±0.00003j	0.01948±0.00093f	0.0133±0.00018gh
362	1-Cyano-2-hydroxy-3-butene	Organic oxygen compounds	C5H7NO	7451-85-6	0.02589±0.00118b	0.02147±0.00106cd	0.02342±0.00087bc	0.01986±0.00086cde	0.02701±0.00124b	0.04175±0.00626a	0.01745±0.00061efg	0.0182±0.00197def	0.01425±0.00042ghijk	0.01377±0.00156ghijkl	0.01489±0.00019fghij	0.01252±0.00106ijklm	0.02037±0.00037cde	0.01581±0.00046fghi	0.01094±0.00051klm	0.00996±0.00069lm	0.01313±0.00077hijklm	0.01184±0.00053jklm	0.01056±0.00046klm	0.00935±0.00024m	0.01077±0.0011klm	0.01074±0.0004klm	0.01315±0.00039hijklm	0.01667±0.00025efgh
363	4-Methylcatechol	Benzenoids	C7H8O2	452-86-8	0.02699±0.00117b	0.02303±0.0009c	0.02893±0.0011b	0.01959±0.00073de	0.02994±0.0008b	0.03666±0.00483a	0.02037±0.0002cd	0.01608±0.00103f	0.017±0.00059ef	0.01395±0.00154f	0.01945±0.0007de	0.0144±0.00091f	0.02234±0.00057cd	0.01581±0.00018f	0.00499±0.00021hi	0.00447±0.00026hi	0.00876±0.00059g	0.0074±0.00044gh	0.0044±0.00028hi	0.0039±0.00025i	0.00749±0.00021gh	0.00929±0.00027g	0.02704±0.00113b	0.01989±0.00104cde
364	5,6,7,8-Tetrahydro-2,4-dimethylquinoline	Organoheterocyclic compounds	C11H15N	60169-66-6	0.02879±0.00191cd	0.02668±0.00176cde	0.03387±0.00181bc	0.02485±0.00128def	0.03975±0.00205b	0.10627±0.01345a	0.01753±0.00007fgh	0.01314±0.00201ghij	0.01017±0.00093hijkl	0.00986±0.00072ijkl	0.01065±0.00035hijk	0.00908±0.00084jklm	0.02655±0.00176cde	0.01502±0.00041ghij	0.0018±0.00037m	0.00286±0.00026lm	0.00439±0.00063klm	0.00408±0.00069klm	0.00187±0.00026m	0.00192±0.00061m	0.00211±0.00016m	0.00188±0.00029m	0.02009±0.00017efg	0.01673±0.00046ghi
365	(4-Methylphenyl)acetaldehyde	Benzenoids	C9H10O	104-09-6	0.01557±0.00047ijk	0.01781±0.00075hi	0.02327±0.00095ef	0.01336±0.0004k	0.01482±0.00013jk	0.01338±0.00179k	0.02973±0.0004bc	0.01851±0.00171gh	0.03139±0.00137b	0.0172±0.00063hij	0.02524±0.00131de	0.01856±0.00165gh	0.02707±0.00056cd	0.02131±0.00003fg	0.0048±0.00017mn	0.00342±0.00037n	0.01022±0.00098l	0.00656±0.00025m	0.00355±0.00065n	0.00279±0.00028n	0.00504±0.00028mn	0.00434±0.00016mn	0.06272±0.00364a	0.01952±0.00073gh
366	Pantheric Acid A	Organic acids and derivatives	C22H40O3		0.0209±0.00117gh	0.03203±0.00124de	0.05158±0.00224b	0.0183±0.00048hi	0.02412±0.00134g	0.03228±0.00276d	0.03797±0.00043c	0.01155±0.00104k	0.02805±0.00073f	0.01178±0.00077k	0.07181±0.00479a	0.01657±0.00122ij	0.02841±0.00115ef	0.0105±0.00107kl	-	-	0.00697±0.00019l	-	-	-	-	-	0.01344±0.00089jk	0.01387±0.00133jk
367	Cucurbitacin E	Lipids and lipid-like molecules	C32H44O8	18444-66-1	-	-	-	-	-	-	-	-	-	-	-	-	-	-	-	-	0.32475±0.03087a	0.06147±0.00346b	0.00139±0.00019c	0.00223±0.00059c	0.00202±0.00069c	-	-	-
368	2-Methyl-1-phenyl-2-propanyl acetate	Benzenoids	C12H16O2	151-05-3	0.02185±0.00105de	0.02364±0.00107d	0.02953±0.0023c	0.0207±0.00097de	0.02247±0.00044de	0.03796±0.00585b	0.0214±0.00056de	0.01634±0.00141fgh	0.01832±0.00115efg	0.01607±0.00154fgh	0.0335±0.00072c	0.01497±0.00137gh	0.02116±0.00116de	0.01284±0.00024h	0.00413±0.00015i	0.00349±0.00062i	0.01984±0.00244def	0.0125±0.00071h	0.00313±0.00028i	0.00253±0.00035i	0.00347±0.00117i	0.00349±0.00041i	0.01938±0.00136ef	0.04453±0.00147a
369	1-Pentene	Hydrocarbons	C5H10	109-67-1	0.02273±0.00066b	0.01638±0.00097f	0.01998±0.00126cd	0.01211±0.00054hi	0.02048±0.00095bcd	0.01474±0.00187fg	0.02122±0.0001bcd	0.01468±0.00101fg	0.0189±0.00091de	0.01134±0.00089hi	0.02132±0.00021bcd	0.01249±0.00114ghi	0.02279±0.00029b	0.01715±0.00069ef	0.02051±0.00118bcd	0.01038±0.00082i	0.02255±0.00173b	0.01125±0.00011hi	0.02237±0.00068bc	0.01362±0.0011gh	0.0208±0.00177bcd	0.01311±0.00046gh	0.0259±0.00031a	0.0149±0.00047fg
370	Azelaic acid	Fatty acids and conjugates	C9H16O4	123-99-9	0.03553±0.00175d	0.02531±0.00121ef	0.04161±0.00119bc	0.02225±0.00108efg	0.04683±0.00227b	0.07654±0.01069a	0.0243±0.00046ef	0.01554±0.00184hij	0.017±0.00045ghi	0.01424±0.00175hij	0.0201±0.00052fgh	0.01363±0.00083ij	0.02814±0.00066e	0.00985±0.00033jk	0.00076±0.00026lm	0.00047±0.00003m	0.00324±0.0002lm	0.00203±0.00003lm	0.00044±0.0002m	0.0003±0.00007m	0.00183±0.00016lm	0.00354±0.00006lm	0.00653±0.00038kl	0.03917±0.00059cd
371	1-Propenyl 1-(propylsulfinyl)propyl disulfide	Organosulfur compounds	C9H18OS3		0.01319±0.00076hi	0.02046±0.00233de	0.02498±0.00132c	0.01601±0.00039fgh	0.01255±0.00039hi	0.01417±0.003ghi	0.03317±0.0011b	0.02298±0.00092cd	0.03169±0.00089b	0.02229±0.00305cd	0.01844±0.00129ef	0.01709±0.00159efg	0.02002±0.00107de	0.01598±0.00035fgh	0.00217±0.0002j	0.0007±0.00011j	0.01974±0.0026de	0.01194±0.00091i	0.00011±0.00006j	0.0001±0.00001j	0.00238±0.00014j	0.00341±0.00028j	0.04509±0.00179a	0.02979±0.00066b
372	m-Xylene	Benzenoids	C8H10	108-38-3	0.01962±0.00101bcd	0.01956±0.00035bcde	0.01988±0.00072bc	0.01854±0.00069bcdefg	0.01746±0.0003bcdefgh	0.02321±0.0029a	0.01923±0.00034bcdef	0.02007±0.00197b	0.01674±0.00082fgh	0.01704±0.0015defgh	0.01857±0.00035bcdefg	0.01575±0.00123h	0.01813±0.00015bcdefgh	0.01666±0.00029fgh	0.01733±0.00081cdefgh	0.01611±0.00064gh	0.01897±0.00137bcdef	0.01739±0.0009bcdefgh	0.01691±0.00017efgh	0.01547±0.00153h	0.01685±0.00123fgh	0.01777±0.00057bcdefgh	0.02006±0.00077b	0.01974±0.00017bc
373	3,4-Dihydroxyphenylglycol	Benzenoids	C8H10O4	28822-73-3	0.02063±0.00032f	0.03048±0.00121bc	0.03957±0.00119a	0.03166±0.00129b	0.02144±0.00045ef	0.03908±0.0053a	0.03281±0.00022b	0.0272±0.00242cd	0.02922±0.00107bc	0.02707±0.00231cd	0.03193±0.00058b	0.02398±0.00198def	0.02469±0.0008de	0.02034±0.00058f	0.00372±0.00014h	0.00347±0.00024h	0.00519±0.00039gh	0.00455±0.00028gh	0.00237±0.00008h	0.00261±0.0004h	0.00392±0.00012h	0.00472±0.00015gh	0.00779±0.00026g	0.02499±0.00066de
374	MG(0:0/i-12:0/0:0)	Lipids and lipid-like molecules	C15H30O4		0.03066±0.0013c	0.02133±0.00028fg	0.02526±0.00162ef	0.0197±0.00076gh	0.02985±0.00031cd	0.03691±0.00505b	0.02009±0.0011gh	0.01691±0.00111h	0.02093±0.00135gh	0.01792±0.00183gh	0.0428±0.00173a	0.01869±0.00131gh	0.02642±0.00096de	0.01195±0.00056i	0.00143±0.00014j	0.0012±0.0004j	0.0432±0.0035a	0.01762±0.00113gh	0.00067±0.00041j	0.00034±0.00021j	0.00226±0.00038j	0.00147±0.00054j	0.01968±0.00064gh	0.03836±0.00114b
375	p-Hydroxyphenylacetic acid	Benzenoids	C8H8O3	156-38-7	0.02084±0.00092def	0.02364±0.00102cd	0.02935±0.00084b	0.02277±0.00056cde	0.02166±0.00052def	0.03372±0.00476a	0.02547±0.00083c	0.02324±0.00198cde	0.02281±0.00105cde	0.02126±0.00208def	0.02248±0.00095cdef	0.01912±0.00139fg	0.02381±0.00011cd	0.02018±0.00088efg	0.00834±0.00047i	0.00786±0.00023i	0.01728±0.00135g	0.01363±0.0005h	0.00968±0.0001i	0.00792±0.00073i	0.00821±0.00053i	0.00816±0.00036i	0.02287±0.00065cde	0.02893±0.00061b
376	Succinic anhydride	Organic acids and derivatives	C4H4O3	108-30-5	0.01822±0.00047gh	0.02071±0.00054defg	0.02952±0.00096c	0.01662±0.00023h	0.02361±0.00077d	0.03405±0.0047b	0.02943±0.00044c	0.019±0.00176fgh	0.02896±0.00186c	0.01913±0.00222efgh	0.02277±0.00067de	0.01578±0.00119h	0.02214±0.00023def	0.01936±0.00043efgh	0.0062±0.00018ij	0.00261±0.00014jk	0.03092±0.00293bc	0.02179±0.00083defg	0.00016±0.00005k	0.0001±0.00002k	0.0054±0.00043ij	0.00634±0.00048i	0.04584±0.00174a	0.02959±0.00061c
377	L-Proline	Amino acids, peptides, and analogues	C5H9NO2	147-85-3	0.02329±0.00111cde	0.02364±0.00098cd	0.02326±0.00157cde	0.02106±0.00295cdef	0.02517±0.00051bc	0.05304±0.00674a	0.01897±0.00031efgh	0.01854±0.00243fghi	0.01548±0.00063hijk	0.01533±0.0016hijk	0.01646±0.00032ghijk	0.01384±0.00149jk	0.02008±0.00016defg	0.01636±0.00043ghijk	0.01415±0.00049ijk	0.02899±0.00129b	0.01712±0.00086fghij	0.01773±0.00094fghij	0.01333±0.00018jk	0.0124±0.00086k	0.01497±0.00107hijk	0.0171±0.00074fghij	0.01685±0.00082fghijk	0.01623±0.00025ghijk
378	Cyclandelate	Benzenoids	C17H24O3	456-59-7	0.02124±0.00183ab	0.0191±0.00149bcde	0.02087±0.0019ab	0.01886±0.00032bcdef	0.01728±0.00103cdefg	0.02391±0.00236a	0.01834±0.00166bcdef	0.01937±0.00071bcd	0.01648±0.00078defg	0.01742±0.00308cdefg	0.01822±0.00015bcdef	0.01479±0.00178g	0.01888±0.00078bcdef	0.01592±0.00141efg	0.01681±0.00041cdefg	0.01613±0.00069defg	0.01841±0.00067bcdef	0.01692±0.00143cdefg	0.01683±0.00073cdefg	0.01578±0.00073fg	0.01598±0.00053efg	0.01657±0.00071cdefg	0.01982±0.001bc	0.01986±0.00089bc
379	2(R)-hydroxydocosanoic acid	Fatty acids and conjugates	C22H44O3	13980-14-8	0.03113±0.00834a	0.02172±0.00119ab	0.02166±0.00482ab	0.02153±0.00162ab	0.01961±0.0035ab	0.02389±0.00472ab	0.01801±0.00554b	0.0153±0.00154b	0.01394±0.00318b	0.01559±0.00231b	0.01835±0.00219b	0.01502±0.00186b	0.01922±0.00245ab	0.01835±0.00485b	0.02451±0.00386ab	0.02086±0.0013ab	0.02126±0.00282ab	0.0181±0.00427b	0.02074±0.00085ab	0.01863±0.00269ab	0.02008±0.00139ab	0.01601±0.00163b	0.02294±0.00129ab	0.02153±0.00107ab
380	2-Tetradecanone	Organic oxygen compounds	C14H28O	2345-27-9	0.02163±0.00208def	0.01964±0.00115efg	0.01843±0.00076efghij	0.01889±0.00061efgh	0.01714±0.00089ghij	0.02182±0.00272de	0.01854±0.00064efghi	0.01903±0.00146efgh	0.01509±0.00048j	0.01565±0.0017hij	0.02578±0.00134c	0.01514±0.00146ij	0.01949±0.00104efg	0.01777±0.00028ghij	0.01866±0.00079efgh	0.01733±0.00011ghij	0.01792±0.00169ghij	0.01662±0.00126ghij	0.03673±0.00098a	0.02363±0.0019cd	0.01703±0.00133ghij	0.01835±0.00256fghij	0.01925±0.00046efg	0.03114±0.00059b
381	Isoketocamphoric acid	Fatty acids and conjugates	C10H16O5		0.00986±0.00076cdef	0.01104±0.00056c	0.01377±0.001b	0.01076±0.00014cd	0.01056±0.00047cd	0.02143±0.0024a	0.00915±0.00036defg	0.00875±0.00079efg	0.00802±0.00037gh	0.00836±0.00062fgh	0.00936±0.00021cdefg	0.00673±0.00056hi	0.00939±0.00015cdefg	0.00556±0.0003ijk	0.00496±0.00035ijkl	0.00581±0.00016ij	0.0067±0.00054hi	0.00588±0.00053ij	0.00394±0.0002kl	0.00354±0.00044l	0.00429±0.00036jkl	0.00556±0.00035ijk	0.00484±0.00085jkl	0.01039±0.00053cde
382	2-Hydroxybutyric acid	Organic acids and derivatives	C4H8O3	3347-90-8	0.00071±0.00004abc	0.00082±0.00012ab	0.00066±0.00004abcd	0.00065±0.00006abcde	0.00056±0.0001bcdef	0.00095±0.00039a	0.00082±0.0001ab	0.00045±0.00009cdef	0.00041±0.00004cdef	0.00041±0.00006cdef	0.00049±0.00012bcdef	0.00037±0.00005cdef	0.00063±0.00007abcde	0.00038±0.00002cdef	0.00029±0.00005ef	0.00042±0.0001cdef	0.00039±0.0001cdef	0.00034±0.00013def	0.00038±0.00012cdef	0.00026±0.00009f	0.00054±0.00025bcdef	0.00031±0.00005def	0.00033±0.00012def	0.0005±0.00038bcdef
383	2-Hydroxy-4-(methylthio)butanoic acid	Fatty acids and conjugates	C5H10O3S	120-91-2	0.02851±0.00125defg	0.03089±0.00106de	0.03771±0.0013ab	0.02742±0.00093fg	0.02903±0.00119def	0.02213±0.00255i	0.03943±0.00056a	0.03144±0.00203cd	0.03461±0.00172bc	0.02558±0.00233gh	0.03603±0.00188b	0.02715±0.00173fg	0.04055±0.00153a	0.0299±0.00046def	0.00273±0.00031j	0.00118±0.00004j	0.00356±0.00034j	0.00228±0.00014j	0.00121±0.00006j	0.00111±0.00016j	0.0016±0.00017j	0.0023±0.0003j	0.02772±0.00153efg	0.02322±0.0004hi
384	N-Acetyl-7-O-acetylneuraminic acid	Carbohydrates and carbohydrate conjugates	C13H21NO10	18529-63-0	0.02469±0.00077abcd	0.02695±0.00373ab	0.02459±0.00099abcd	0.02127±0.00134cde	0.02148±0.0019cde	0.02871±0.00325a	0.02222±0.00287bcde	0.02526±0.00161abc	0.02102±0.00233cdef	0.01801±0.00152ef	0.02053±0.00209cdef	0.01786±0.00227ef	0.021±0.00198cdef	0.01866±0.00096ef	0.02197±0.0033bcde	0.01905±0.00133ef	0.01905±0.00122ef	0.01798±0.00208ef	0.01795±0.00252ef	0.01605±0.00097f	0.01744±0.002ef	0.01712±0.001ef	0.02012±0.00189def	0.01972±0.00108def
385	Pyrrole, 2-pentyl	Organic acids and derivatives	C9H15N	1551-12-8	0.02372±0.00132ab	0.02177±0.00077ab	0.02153±0.00066ab	0.02151±0.0008ab	0.02179±0.00162ab	0.02605±0.00447a	0.02092±0.00053ab	0.0236±0.00213ab	0.01964±0.00123b	0.01992±0.00188b	0.02046±0.00068ab	0.01822±0.00171b	0.02038±0.00025ab	0.02017±0.00062b	0.02205±0.00149ab	0.02066±0.00077ab	0.02096±0.00148ab	0.01968±0.00067b	0.02113±0.00098ab	0.02003±0.00175b	0.02051±0.00122ab	0.02093±0.00096ab	0.02218±0.00163ab	0.02202±0.001ab
386	1,2,3,4-Tetrahydroisoquinoline	Organoheterocyclic compounds	C9H11N	14099-81-1	0.0394±0.00208c	0.02627±0.00051e	0.03232±0.00097d	0.024±0.00121ef	0.04096±0.00067c	0.06036±0.00807a	0.0247±0.00025e	0.01946±0.00176fg	0.01868±0.00146gh	0.01741±0.0018gh	0.01718±0.0003gh	0.0141±0.00084hi	0.02672±0.00043e	0.01794±0.00054gh	0.00394±0.00015kl	0.00367±0.00031l	0.00933±0.00093ij	0.00875±0.00035jk	0.00307±0.00016l	0.00303±0.00071l	0.00564±0.00056jkl	0.00677±0.00015jkl	0.06077±0.00206a	0.04681±0.00095b
387	Cuminaldehyde	Lipids and lipid-like molecules	C10H12O	122-03-2	0.02025±0.00109ij	0.02424±0.00103hi	0.02854±0.00034efg	0.01851±0.0017j	0.01896±0.00055j	0.01677±0.00201j	0.03744±0.00021d	0.02685±0.0022fgh	0.03948±0.00206d	0.02355±0.00145hi	0.03194±0.00126e	0.02323±0.00162hi	0.02997±0.00054ef	0.02534±0.00098gh	0.00785±0.0006l	0.00594±0.00037l	0.01216±0.00117k	0.00839±0.00072kl	0.00631±0.0004l	0.00598±0.00053l	0.00823±0.00054kl	0.00705±0.00029l	0.07997±0.00585c	0.02314±0.00044hi
388	S-Farnesyl-L-cysteine ME	Organic acids and derivatives	C19H33NO2S		0.02243±0.00114bcde	0.02371±0.00031ab	0.02343±0.00078bc	0.02324±0.00025bcd	0.02021±0.00093cdefg	0.02679±0.00297a	0.02116±0.0015bcdef	0.02304±0.00193bcd	0.01832±0.00107fg	0.01915±0.00137efg	0.02043±0.00113bcdefg	0.01741±0.00109g	0.02115±0.0013bcdef	0.02138±0.00087bcdef	0.02283±0.00064bcd	0.01997±0.00081defg	0.02103±0.00161bcdef	0.02076±0.00122bcdef	0.02183±0.00055bcde	0.02087±0.00178bcdef	0.02259±0.00234bcd	0.02245±0.00081bcd	0.02287±0.00105bcd	0.02193±0.00026bcde
389	2-(3'-methylthio)propylmalate	Organic acids and derivatives	C8H12O5S-2		0.02243±0.00116bcdef	0.02037±0.00084efg	0.02023±0.00055efg	0.02321±0.00039bcde	0.02115±0.00167defg	0.02475±0.00202b	0.0244±0.00098bc	0.02838±0.00203a	0.02248±0.00188bcdef	0.02438±0.00204bc	0.02159±0.00037cdefg	0.02109±0.00192defg	0.02363±0.00093bcd	0.02302±0.0003bcde	0.01667±0.00093h	0.02026±0.00093efg	0.02121±0.00194defg	0.019±0.00099gh	0.0084±0.00026i	0.00682±0.00048i	0.01977±0.00103fgh	0.0194±0.00041fgh	0.0246±0.00123bc	0.02961±0.00092a
390	Toluene	Benzenoids	C7H8	108-88-3	0.02466±0.00128bcde	0.02505±0.00054bcd	0.02609±0.0011bcd	0.02353±0.00057cdefg	0.02288±0.00076defgh	0.02984±0.00389a	0.02387±0.0003cdef	0.02389±0.00168cdef	0.02137±0.00093efghi	0.02099±0.00153fghi	0.0262±0.00069bc	0.01971±0.00139hij	0.02307±0.00006cdefg	0.02026±0.00061ghij	0.01838±0.00109ijk	0.01734±0.00066jk	0.02318±0.00178cdefg	0.02042±0.0009ghij	0.01747±0.00017jk	0.01601±0.00146k	0.01814±0.00154ijk	0.01845±0.00079ijk	0.02409±0.00109cdef	0.02784±0.00089ab
391	Leukotriene A4	Fatty acids and conjugates	C20H30O3	72059-45-1	0.03083±0.00169f	0.04223±0.00187c	0.06633±0.0033a	0.02513±0.00085g	0.03795±0.00074cd	0.05714±0.00753b	0.03873±0.00184cd	0.01575±0.00083h	0.0321±0.00348ef	0.01722±0.00118h	0.06589±0.00125a	0.01722±0.0011h	0.03633±0.00065de	0.01301±0.001h	0.00279±0.00089ij	0.00283±0.00039ij	0.0254±0.00171g	0.00621±0.00098i	0.00262±0.00036ij	0.00031±0.00015j	-	-	0.01623±0.00106h	0.02762±0.00037fg
392	3-Methylcyclopentadecanone	Organic oxygen compounds	C16H30O	541-91-3	0.03713±0.00855a	0.02752±0.00158bcd	0.02857±0.00323ab	0.02374±0.00202bcdef	0.02292±0.00168bcdef	0.02778±0.00216bc	0.02086±0.00585bcdef	0.01904±0.00096def	0.01642±0.00313f	0.01825±0.00376ef	0.02408±0.00215bcdef	0.01739±0.00223ef	0.02502±0.00464bcde	0.02069±0.00393bcdef	0.02542±0.00537bcde	0.01861±0.00232ef	0.02333±0.00379bcdef	0.01729±0.00281ef	0.01931±0.00184cdef	0.0222±0.00294bcdef	0.0224±0.0017bcdef	0.01824±0.00168ef	0.02751±0.00272bcd	0.02054±0.00017bcdef
393	3-Sulfomuconate	Organic acids and derivatives	C6H6O7S		0.01847±0.00107gh	0.01928±0.00072efgh	0.02036±0.00158defgh	0.01769±0.00087h	0.01928±0.00066efgh	0.02402±0.00339bcd	0.02281±0.00149bcdef	0.02338±0.00248bcde	0.02154±0.00181cdefgh	0.02032±0.00137defgh	0.0237±0.00153bcd	0.01924±0.00181fgh	0.02205±0.00082bcdefg	0.02144±0.00094cdefgh	0.02615±0.00139ab	0.02222±0.00134bcdefg	0.02594±0.0017ab	0.0228±0.00052bcdef	0.02487±0.00119abc	0.02212±0.00258bcdefg	0.02459±0.00308abc	0.02293±0.00047bcdef	0.02848±0.0016a	0.02478±0.00041abc
394	2-Hydroxy-6-pentadecylbenzoic acid	Benzenoids	C22H36O3	16611-84-0	0.00421±0.0012efg	0.00352±0.00011fg	0.00361±0.00021fg	0.0039±0.00053efg	0.00492±0.00098efg	0.01521±0.00094d	0.00308±0.0006fg	0.00237±0.00027fg	0.00342±0.0001fg	0.00334±0.0003fg	0.01015±0.00071def	0.00405±0.00072efg	0.00834±0.00124defg	0.0042±0.00099efg	-	-	0.34083±0.01876a	0.03878±0.00249c	-	-	-	-	0.08117±0.00047b	0.0137±0.00109de
395	(Z)-1,3-Octadiene	Hydrocarbons	C8H12	3806-60-8	0.02774±0.00096de	0.03742±0.00133c	0.05037±0.00115b	0.02953±0.00078d	0.03075±0.00081d	0.04049±0.00458c	0.03771±0.00104c	0.0222±0.00221f	0.02959±0.00114d	0.0211±0.00113f	0.06573±0.00068a	0.02323±0.00197f	0.03116±0.0007d	0.01727±0.00065g	0.0045±0.00019i	0.00336±0.00016i	0.01751±0.00164g	0.00877±0.00033h	0.00333±0.00031i	0.00313±0.00016i	0.00391±0.00027i	0.00353±0.00027i	0.02453±0.00085ef	0.03752±0.00078c
396	3,4-Dimethyl-5-pentyl-2-furanundecanoic acid	Fatty acids and conjugates	C22H38O3	57818-36-7	0.02358±0.00023h	0.044±0.00136cd	0.06677±0.00111b	0.03166±0.00073f	0.02932±0.00059fg	0.04307±0.00534d	0.04778±0.00104c	0.02278±0.00239h	0.03273±0.00259ef	0.02312±0.00176h	0.07515±0.00181a	0.02643±0.00157gh	0.03143±0.00163f	0.01833±0.00125i	-	-	0.00303±0.00085j	-	-	-	-	-	0.01736±0.00162i	0.03599±0.00099e
397	S-Ethyl thioacetate	Organic acids and derivatives	C4H8OS	625-60-5	0.02706±0.00106efgh	0.02923±0.00379defgh	0.03635±0.00243bc	0.02588±0.00096fgh	0.02337±0.00317hi	0.03893±0.00502b	0.0352±0.00344bcd	0.03193±0.003cdefg	0.03334±0.00073bcde	0.03183±0.00567cdefg	0.0322±0.00271cdef	0.02565±0.00108gh	0.03153±0.00301cdefg	0.0258±0.00172fgh	0.00379±0.00051jk	0.00432±0.00022jk	0.02831±0.00339efgh	0.01708±0.00179i	-	-	0.00603±0.00078jk	0.00725±0.00089j	0.02704±0.00214efgh	0.04581±0.00132a
398	Tridecanoylglycine	Amino acids, peptides, and analogues	C15H29NO3		0.02222±0.00101ab	0.02097±0.0004ab	0.02001±0.00115ab	0.02028±0.00158ab	0.02089±0.00216ab	0.02433±0.00407a	0.02089±0.00043ab	0.02281±0.00211ab	0.0174±0.00046b	0.01769±0.00173b	0.02185±0.00132ab	0.02±0.00154ab	0.0204±0.0002ab	0.02016±0.00108ab	0.02301±0.00091ab	0.02099±0.00161ab	0.02087±0.00108ab	0.01881±0.00079ab	0.02217±0.00061ab	0.0199±0.00124ab	0.0215±0.00186ab	0.02226±0.00143ab	0.02238±0.00153ab	0.01971±0.00101ab
399	24-hydroxy-10Z-tetracosenoic acid	Fatty acids and conjugates	C24H46O3		0.03272±0.00117f	0.03156±0.0031f	0.05368±0.00183d	0.02087±0.00193gh	0.05699±0.00376d	0.08861±0.01417b	0.02353±0.00177fgh	0.00921±0.00031jkl	0.02601±0.00233fg	0.01012±0.00087jk	0.06798±0.00404c	0.01963±0.00302ghi	0.04246±0.00132e	0.00642±0.00024kl	-	-	0.10588±0.00786a	0.00179±0.00072kl	-	-	-	-	0.01617±0.00166hij	0.01106±0.00084ijk
400	(R)-Shinanolone	Benzenoids	C11H12O3		0.04179±0.00097bc	0.02714±0.00073efgh	0.02953±0.00032defg	0.03502±0.00088cde	0.04654±0.00066b	0.11497±0.01592a	0.01977±0.00102hij	0.02591±0.00113fgh	0.02194±0.00078gh	0.0308±0.00301def	0.02408±0.00154fgh	0.02108±0.00169ghi	0.0355±0.00035cde	0.01882±0.0007hij	0.0055±0.00019k	0.00619±0.00038k	0.01153±0.0012jk	0.00972±0.00038k	0.00479±0.00017k	0.00453±0.00054k	0.00972±0.00068k	0.00859±0.00032k	0.01265±0.00064ijk	0.03776±0.00128cd
401	2-O-Methyl-L-fucose	Carbohydrates and carbohydrate conjugates	C7H14O5	1887228-22-9	0.04182±0.00144bc	0.03635±0.00155cd	0.04269±0.00019bc	0.0356±0.00093cd	0.04742±0.00137b	0.09464±0.01281a	0.02807±0.00052ef	0.02604±0.00242efg	0.02167±0.00093fg	0.02464±0.00239efg	0.0242±0.00158efg	0.02269±0.00206fg	0.03022±0.00109de	0.02078±0.00042g	0.00742±0.00046h	0.00748±0.00038h	0.00826±0.0006h	0.0069±0.00034h	0.00633±0.00019h	0.00582±0.00071h	0.00719±0.00077h	0.00928±0.00072h	0.01047±0.00049h	0.04604±0.0013b
402	Penicillanic acid	Amino acids, peptides, and analogues	C8H11NO3S		0.03137±0.00397ab	0.02798±0.00312abc	0.03049±0.00256ab	0.02471±0.00102cde	0.02379±0.00167cdef	0.03364±0.00533a	0.02356±0.00179cdef	0.02636±0.00076bcd	0.02291±0.00211cdef	0.02219±0.00372def	0.02368±0.00107cdef	0.01952±0.00245ef	0.02089±0.00114def	0.02089±0.00121def	0.02224±0.00282def	0.01895±0.0013f	0.02059±0.0011ef	0.0209±0.00075def	0.01956±0.00115ef	0.02089±0.00277def	0.02008±0.00178ef	0.02051±0.0006ef	0.02228±0.0003cdef	0.01852±0.00205f
403	2,3-Dimethyl-2-cyclohexen-1-one	Organic oxygen compounds	C8H12O	1122-20-9	0.02689±0.00103ef	0.02882±0.00119de	0.03446±0.00114bc	0.02669±0.00042ef	0.02809±0.00104de	0.03426±0.00456bc	0.02885±0.00069de	0.0258±0.0014efg	0.02599±0.00122efg	0.02374±0.00269fg	0.0402±0.00071a	0.02276±0.00186gh	0.02602±0.00055efg	0.0198±0.00055h	0.01203±0.0005i	0.01128±0.00071i	0.03149±0.00194cd	0.02519±0.00098efg	0.01028±0.00007i	0.00952±0.00061i	0.01221±0.00131i	0.01243±0.0003i	0.0376±0.00107ab	0.0388±0.00043a
404	5-Nonyltetrahydro-2-oxo-3-furancarboxylic acid	Organic acids and derivatives	C14H24O4		0.02933±0.00272de	0.02881±0.00193def	0.03851±0.00217c	0.02752±0.00045ef	0.03356±0.00133cd	0.05272±0.00618b	0.02614±0.00254efg	0.02082±0.00253hi	0.02394±0.00149fgh	0.02078±0.00155hi	0.05095±0.00084b	0.0203±0.00083hi	0.02774±0.00044ef	0.0167±0.00147i	0.00689±0.00063j	0.00649±0.00031j	0.03719±0.00268c	0.02206±0.00056gh	0.00556±0.00054j	0.00497±0.0009j	0.0064±0.00089j	0.0064±0.00037j	0.02484±0.00127efgh	0.08021±0.00282a
405	Dimethylbenzyl carbinyl hexanoate	Benzenoids	C16H24O2	891781-90-1	0.02714±0.00195bcde	0.0282±0.001b	0.02766±0.00048bc	0.02394±0.00089cdefgh	0.0251±0.00083bcdefg	0.0332±0.00382a	0.02601±0.00118bcdef	0.02625±0.00199bcdef	0.02125±0.00082gh	0.02338±0.00275efgh	0.02399±0.00051cdefgh	0.02114±0.00119h	0.02365±0.0005defgh	0.02299±0.00084fgh	0.02382±0.00087cdefgh	0.02366±0.00123defgh	0.02272±0.00136fgh	0.02352±0.00229efgh	0.02397±0.00076cdefgh	0.02286±0.0021fgh	0.02349±0.00195efgh	0.02513±0.00051bcdef	0.02758±0.00084bc	0.02749±0.00053bcd
406	FAPy-adenine	Organoheterocyclic compounds	C5H7N5O	5122-36-1	0.03099±0.00057de	0.02076±0.00044ghi	0.02352±0.00061fgh	0.01889±0.00102hij	0.03899±0.00128c	0.0744±0.0088a	0.02114±0.00045ghi	0.02041±0.00179ghi	0.01897±0.00067hij	0.01788±0.00112ijk	0.0275±0.00191ef	0.02143±0.00158ghi	0.03439±0.00021cd	0.02467±0.00036fg	0.03804±0.00143c	0.05514±0.00287b	0.01384±0.00121jkl	0.01295±0.00052klm	0.01398±0.00024jkl	0.00776±0.00097m	0.0114±0.00059lm	0.01299±0.00034klm	0.03961±0.00118c	0.02136±0.00101ghi
407	4-Aminophenol	Benzenoids	C6H7NO	123-30-8	0.04494±0.00184d	0.03669±0.00153e	0.04638±0.00131d	0.03686±0.00112e	0.05133±0.00169d	0.08845±0.01209c	0.02698±0.00016f	0.02531±0.00215fg	0.01953±0.00066ghi	0.01971±0.00153ghi	0.0208±0.00063fgh	0.01711±0.00149hij	0.03396±0.0001e	0.0269±0.00058f	0.00928±0.00034k	0.00937±0.00037k	0.01382±0.00078ijk	0.01209±0.00064jk	0.00846±0.00005k	0.00781±0.0007k	0.01134±0.00053jk	0.01065±0.0004jk	0.02441±0.00051fg	0.02052±0.00056fghi
408	Ipurolic acid	Fatty acids and conjugates	C14H28O4		0.0328±0.00022de	0.0293±0.00174efg	0.03463±0.00063d	0.02829±0.00102efgh	0.0325±0.00213de	0.04584±0.00634c	0.02841±0.00088efg	0.0237±0.00236hi	0.02855±0.00196efg	0.0255±0.00256gh	0.0681±0.00074a	0.02687±0.00148fgh	0.03099±0.00119def	0.0192±0.00049ij	0.00446±0.00027k	0.00385±0.00013k	0.02961±0.00159efg	0.01876±0.00036j	0.0025±0.00021k	0.00243±0.00054k	0.00495±0.00039k	0.00426±0.00022k	0.02657±0.00149fgh	0.05543±0.0016b
409	Vanylglycol	Benzenoids	C9H12O4	534-82-7	0.03116±0.00136gh	0.03669±0.00156de	0.04975±0.0014a	0.03404±0.00087efg	0.03215±0.00028fgh	0.04119±0.00543bc	0.04541±0.00032b	0.03642±0.00297ef	0.04233±0.00196bc	0.03521±0.00338efg	0.04396±0.0009bc	0.03212±0.0025fgh	0.04079±0.00039cd	0.03099±0.00027gh	0.00522±0.00019jk	0.00521±0.00023jk	0.0094±0.00054ij	0.00823±0.00039jk	0.0057±0.00007jk	0.00488±0.00033k	0.00626±0.00052jk	0.00775±0.00031jk	0.0135±0.00023i	0.02938±0.00018h
410	Polypropylene glycol (m w 1,200-3,000)	Organic oxygen compounds	C6H14O3	25322-69-4	0.02795±0.0015abc	0.02707±0.00077bcd	0.02627±0.0009bcde	0.02606±0.0015bcde	0.02472±0.00101cdef	0.03169±0.00374a	0.02626±0.00046bcde	0.02904±0.00281ab	0.02305±0.00134ef	0.02352±0.00235def	0.02373±0.0008def	0.0218±0.00202f	0.02507±0.0001bcdef	0.024±0.00063cdef	0.02612±0.00089bcde	0.02459±0.00131cdef	0.025±0.00173cdef	0.02342±0.00078def	0.02558±0.00044bcdef	0.02413±0.00255cdef	0.02577±0.00213bcdef	0.02617±0.00123bcde	0.0257±0.00118bcdef	0.02456±0.00014cdef
411	Phytosphingosine	Organic nitrogen compounds	C18H39NO3	554-62-1	0.02486±0.00133cde	0.01805±0.0011de	0.01888±0.00527de	0.01966±0.00617cde	0.02023±0.00721cde	0.02245±0.0054cde	0.0184±0.00376de	0.01855±0.00483de	0.01407±0.0023e	0.01763±0.00731de	0.04682±0.00427b	0.01712±0.00175de	0.02612±0.00611cde	0.02713±0.00594cd	0.03209±0.00589c	0.02233±0.0058cde	0.01919±0.0033de	0.01979±0.00535cde	0.04611±0.00387b	0.02797±0.00361cd	0.01849±0.00385de	0.021±0.00759cde	0.02128±0.00668cde	0.06998±0.00552a
412	2-Hexenoylcarnitine	Lipids and lipid-like molecules	C13H23NO4		0.03197±0.00066ef	0.03732±0.00234cde	0.0527±0.00184b	0.03274±0.00085ef	0.03858±0.00057cd	0.07519±0.00889a	0.03923±0.00066c	0.02853±0.00266fg	0.03289±0.00221def	0.02765±0.0026fg	0.03534±0.0017cde	0.02559±0.00165g	0.04024±0.00055c	0.02587±0.00088g	0.00224±0.00006i	0.00279±0.00039i	0.01958±0.00151h	0.01616±0.00085h	0.00128±0.0002i	0.00119±0.00033i	0.00531±0.00071i	0.00563±0.00031i	0.01824±0.00178h	0.05602±0.00046b
413	Octadecyl fumarate	Lipids and lipid-like molecules	C22H40O4	1741-93-1	0.03136±0.00318g	0.05172±0.00271e	0.07571±0.00533c	0.03566±0.00209g	0.04262±0.00277f	0.0637±0.00632d	0.04747±0.00179ef	0.02092±0.00266h	0.03277±0.0013g	0.01982±0.00071hi	0.10423±0.0017b	0.03011±0.00182g	0.04252±0.00328f	0.01448±0.00065ij	0.00461±0.00122k	0.00407±0.00056k	0.00511±0.00106k	0.00289±0.00015k	0.00355±0.00069k	0.00276±0.00078k	0.0031±0.0008k	0.00353±0.00046k	0.0117±0.00108j	0.02043±0.00176hi
414	Nookatone	Lipids and lipid-like molecules	C15H22O	4674-50-4	0.02897±0.0023bcde	0.02931±0.00102bcd	0.03028±0.0036ab	0.02756±0.00188bcdefg	0.02585±0.00034bcdefgh	0.03474±0.00457a	0.02844±0.00055bcdef	0.02996±0.00267abc	0.02457±0.00247defgh	0.02532±0.00195cdefgh	0.02664±0.00095bcdefg	0.02362±0.00187gh	0.02546±0.00065cdefgh	0.02524±0.00054cdefgh	0.0242±0.00092efgh	0.02308±0.00103gh	0.02904±0.00199bcd	0.02613±0.00133bcdefgh	0.0235±0.00074gh	0.02183±0.00229h	0.02393±0.00223fgh	0.02408±0.00129fgh	0.02716±0.00106bcdefg	0.02705±0.00064bcdefg
415	3-Oxooctadecanoic acid	Fatty acids and conjugates	C18H34O3		0.03016±0.00083efg	0.03465±0.00116cde	0.04929±0.0022b	0.02571±0.00109gh	0.04821±0.00178b	0.03063±0.0019def	0.03514±0.00106cd	0.01738±0.00097jk	0.03031±0.00185efg	0.01811±0.00213jk	0.08695±0.00432a	0.02448±0.00203hi	0.0363±0.00163c	0.02041±0.00078ij	0.00967±0.00156lm	0.00743±0.00092m	0.04478±0.00436b	0.01374±0.00073kl	0.0076±0.00086m	0.00778±0.00107m	0.00829±0.00145m	0.00866±0.00149m	0.02931±0.00219fg	0.02174±0.00102hij
416	Dipivefrin	Benzenoids	C19H29NO5	52365-63-6	0.02581±0.00611cdef	0.02196±0.00032defgh	0.02413±0.00105cdefg	0.02109±0.00186defgh	0.0215±0.00181defgh	0.03077±0.00059c	0.01989±0.00362defgh	0.01471±0.00187h	0.01629±0.00215gh	0.01576±0.00359gh	0.0275±0.00101cd	0.01595±0.0033gh	0.02675±0.00282cde	0.01946±0.00244defgh	0.01816±0.00183fgh	0.01633±0.00091gh	0.12471±0.01107a	0.02414±0.00231cdefg	0.01552±0.00057h	0.01689±0.00259gh	0.01861±0.00123efgh	0.01382±0.00112h	0.08664±0.00433b	0.01693±0.00119gh
417	4-Methoxycinnamic acid	Organic acids and derivatives	C10H10O3	943-89-5	0.0408±0.00268bc	0.0357±0.00188cde	0.03806±0.00165bcd	0.03495±0.00043de	0.04306±0.00122b	0.05381±0.00805a	0.03228±0.00022ef	0.03398±0.00255de	0.0355±0.00133cde	0.03628±0.00386cde	0.02646±0.00048g	0.02777±0.00228fg	0.0367±0.00024cde	0.02501±0.00016g	0.00618±0.00021i	0.00801±0.0005hi	0.01304±0.00097h	0.01144±0.00018hi	0.00779±0.00031hi	0.00664±0.00044i	0.00815±0.00079hi	0.00962±0.00039hi	0.03912±0.00173bcd	0.05506±0.00134a
418	3-(2-Furoyl)quinoline-2-carboxaldehyde	Organoheterocyclic compounds	C15H9NO3		0.02234±0.00009def	0.02421±0.00238bcde	0.02203±0.00024ef	0.02529±0.00114bcde	0.02787±0.00108abcde	0.03551±0.00205a	0.02888±0.00322abcde	0.03244±0.00125ab	0.0227±0.00205cdef	0.02338±0.00365bcde	0.0232±0.00157bcde	0.02635±0.00594abcde	0.03517±0.01428a	0.02709±0.00331abcde	0.02656±0.00083abcde	0.03119±0.00424abcde	0.02777±0.00121abcde	0.02712±0.00203abcde	0.01353±0.00046fg	0.0112±0.0005g	0.03143±0.00407abcde	0.03186±0.00168abc	0.0316±0.00166abcd	0.02812±0.00109abcde
419	Jasmonic acid	Lipids and lipid-like molecules	C12H18O3	59366-47-1	0.0373±0.00121de	0.03408±0.00171ef	0.04108±0.00142d	0.03301±0.00067efg	0.03841±0.00045de	0.07101±0.00813b	0.02844±0.00185ghi	0.02224±0.00303jkl	0.0264±0.00063hij	0.02331±0.00294ijk	0.05109±0.00163c	0.02163±0.00112jkl	0.03075±0.00111fgh	0.01814±0.00105kl	0.00476±0.00088m	0.00242±0.00014m	0.03064±0.00199fgh	0.01761±0.00082l	0.00287±0.00003m	0.0019±0.00092m	0.00301±0.00057m	0.00336±0.00046m	0.02819±0.00162ghi	0.1073±0.00228a
420	Mevalonic acid	Organic acids and derivatives	C6H12O4	17817-88-8	0.00137±0.00018f	0.00175±0.00027f	0.00172±0.00025f	0.00154±0.00004f	0.00133±0.00024f	0.00343±0.00064f	0.00174±0.0001f	0.0016±0.00044f	0.00144±0.0001f	0.00111±0.00011f	0.00132±0.00019f	0.0011±0.00025f	0.00117±0.00019f	0.00113±0.00024f	0.02878±0.00195bc	0.0347±0.0015b	0.23135±0.00608a	0.22727±0.0166a	0.00879±0.00038ef	0.00693±0.00045f	0.0215±0.00134cd	0.01791±0.00121de	0.00124±0.00009f	0.00171±0.00022f
421	2-Hydroxyadipic acid	Organic acids and derivatives	C6H10O5	18294-85-4	0.01479±0.001efgh	0.02154±0.00393def	0.02657±0.00074cd	0.02171±0.00091def	0.05869±0.00114b	0.12739±0.01702a	0.01547±0.00057efg	0.02094±0.00226def	0.00842±0.00092ghij	0.00935±0.00082ghij	0.03278±0.00495c	0.00819±0.00065ghij	0.01303±0.00021fghi	0.01039±0.00024ghij	0.00244±0.00036j	0.02445±0.00123cde	0.0577±0.00567b	0.05121±0.00123b	0.00224±0.00012j	0.00193±0.00008j	0.01315±0.00257fghi	0.02633±0.00069cd	0.00504±0.00022hij	0.00303±0.00025ij
422	Isoelemicin	Benzenoids	C12H16O3	5273-85-8	0.03127±0.00114efg	0.02901±0.00181efgh	0.03368±0.00064e	0.02655±0.00115ghij	0.03193±0.00174ef	0.05246±0.00598b	0.02801±0.00081fghi	0.0235±0.00116ijk	0.02621±0.00157hij	0.02248±0.00212jk	0.04025±0.00129d	0.02376±0.00139ijk	0.04984±0.00086bc	0.03333±0.00088e	0.01198±0.00029l	0.0116±0.00082l	0.02784±0.00244fghi	0.01992±0.00055k	0.00966±0.00053l	0.00949±0.00101l	0.0124±0.00198l	0.01353±0.00056l	0.04682±0.00249c	0.06859±0.00235a
423	His Glu Glu	Amino acids, peptides, and analogues	C16H23N5O8		0.03367±0.00312ab	0.0326±0.00139abc	0.03253±0.00206abc	0.03099±0.00197abcd	0.02878±0.00069bcdef	0.03451±0.0058a	0.03026±0.00089abcde	0.03098±0.00193abcd	0.02408±0.00081fg	0.02567±0.00174efg	0.02648±0.00118defg	0.02277±0.00163g	0.02694±0.00123defg	0.02606±0.00117defg	0.02872±0.00197bcdef	0.02667±0.00155defg	0.02807±0.00164cdef	0.0249±0.00132fg	0.02708±0.00067defg	0.02456±0.00343fg	0.02471±0.00063fg	0.02528±0.00136efg	0.02827±0.0008cdef	0.02596±0.00078efg
424	Oenanthic ether	Lipids and lipid-like molecules	C9H18O2	106-30-9	0.0483±0.00082cd	0.04165±0.00065e	0.05536±0.00198b	0.02858±0.00222g	0.04477±0.00165de	0.02345±0.00307h	0.05952±0.00031ab	0.03627±0.0037f	0.05022±0.00248c	0.02813±0.00301g	0.06172±0.00124a	0.03199±0.00274g	0.06103±0.00124a	0.04163±0.00048e	0.00095±0.00014j	0.00031±0.00013j	0.01102±0.00071i	0.00335±0.00033j	0.00081±0.00016j	-	0.00305±0.00035j	0.00117±0.00013j	0.04338±0.00202e	0.02934±0.00088g
425	6-Hydroxypentadecanedioic acid	Fatty acids and conjugates	C15H28O5	38076-52-7	0.0363±0.00171cd	0.03644±0.00138cd	0.05258±0.00181a	0.03126±0.00138e	0.03925±0.00189c	0.04825±0.0048b	0.03558±0.00092cd	0.02603±0.00027f	0.0309±0.00126e	0.02449±0.00186fg	0.04573±0.00131b	0.02228±0.00132fgh	0.03392±0.00004de	0.01909±0.00119h	0.01104±0.00035i	0.01028±0.00075i	0.03292±0.00242de	0.02195±0.00151fgh	0.00992±0.00072i	0.00989±0.00062i	0.0182±0.00104h	0.03501±0.00116de	0.02102±0.00181gh	0.04839±0.00062b
426	1-Methyl-1,3-cyclohexadiene	Hydrocarbons	C7H10	1489-56-1	0.03149±0.00173d	0.03239±0.00031d	0.03519±0.00099c	0.03118±0.001d	0.03117±0.00083c	0.04288±0.00458b	0.03098±0.0006def	0.02886±0.0019f	0.02748±0.00133de	0.02689±0.00239ef	0.0392±0.00092a	0.0255±0.00177ef	0.02942±0.0001d	0.02415±0.00041g	0.01915±0.00049h	0.01809±0.00077h	0.03814±0.00274d	0.03043±0.00098f	0.01851±0.00032h	0.01651±0.00133h	0.01902±0.00161h	0.01986±0.00081h	0.02888±0.00104ef	0.03968±0.00046ab
427	(1'R)-Nepetalic acid	Lipids and lipid-like molecules	C10H16O3	21651-54-7	0.03609±0.00169d	0.036±0.00096d	0.04336±0.0017c	0.0338±0.00063d	0.04191±0.00152c	0.0593±0.00754b	0.03108±0.00016def	0.02622±0.00177f	0.03199±0.00083de	0.02841±0.00241ef	0.06774±0.00161a	0.02753±0.00239ef	0.03392±0.00021d	0.02029±0.00035g	0.00953±0.00026h	0.00897±0.00072h	0.03507±0.00285d	0.02661±0.00061f	0.00607±0.00042h	0.00542±0.00046h	0.01016±0.00096h	0.00992±0.00043h	0.02726±0.0008ef	0.0627±0.00123ab
428	2-Fluoropyrimidine	Organoheterocyclic compounds	C4H3FN2	31575-35-6	0.0374±0.00229a	0.03412±0.00168ab	0.03176±0.00135bc	0.03127±0.00094bcd	0.02947±0.00052cde	0.03393±0.00403ab	0.02995±0.00035bcde	0.03189±0.00271bc	0.02471±0.00144fg	0.02569±0.00219efg	0.02608±0.00151efg	0.02378±0.00232g	0.02691±0.00051efg	0.02631±0.00049efg	0.02904±0.00079cde	0.02763±0.00114cdefg	0.02713±0.002defg	0.02619±0.00078efg	0.02771±0.00024cdefg	0.02611±0.00218efg	0.02845±0.00244cdef	0.0287±0.00121cdef	0.02831±0.00105cdef	0.0265±0.00101efg
429	2,8-Dihydroxyadenine	Organoheterocyclic compounds	C5H5N5O2	30377-37-8	0.0539±0.00269b	0.02853±0.00164defg	0.02512±0.00203fghi	0.03388±0.00142d	0.04367±0.00034c	0.08702±0.01136a	0.01867±0.00024i	0.03472±0.0028d	0.01868±0.00053i	0.03246±0.00301de	0.01956±0.00056hi	0.02586±0.00204efgh	0.02588±0.00066efgh	0.0259±0.00038efgh	0.02011±0.00118hi	0.02833±0.00109defg	0.03082±0.00211def	0.0288±0.00068defg	0.01123±0.00048j	0.01019±0.00091j	0.02186±0.00257ghi	0.02269±0.00078ghi	0.02047±0.00097hi	0.04876±0.00063bc
430	Guaifenesin	Benzenoids	C10H14O4	93-14-1	0.03977±0.0018cde	0.04263±0.00174c	0.06255±0.00106b	0.04365±0.00102c	0.04377±0.0017c	0.0796±0.00886a	0.04217±0.00023cd	0.03255±0.00298g	0.03426±0.00164efg	0.03304±0.00331fg	0.03675±0.00096defg	0.02632±0.00195h	0.03935±0.001cde	0.02443±0.0002hi	0.01235±0.00042kl	0.01718±0.00057jk	0.0236±0.00115hi	0.01991±0.00146ij	0.00885±0.00026l	0.00716±0.00072l	0.00973±0.00066l	0.01165±0.00062kl	0.02142±0.00092hij	0.03861±0.00154cdef
431	Hydroxyvalerylcarnitine	Lipids and lipid-like molecules	C12H23NO5		0.02201±0.00156cdef	0.0237±0.00073bcd	0.02654±0.00078b	0.02309±0.00125bcde	0.02133±0.0011defg	0.03168±0.00422a	0.02257±0.00019cdef	0.02135±0.00142defg	0.01975±0.00093efgh	0.01964±0.00238efgh	0.02554±0.00081bc	0.01829±0.00133ghi	0.02108±0.00017defg	0.01747±0.00055hij	0.01461±0.00025jk	0.01431±0.00042jk	0.01953±0.00257fgh	0.01824±0.00075ghi	0.01374±0.00015k	0.01301±0.00063k	0.01331±0.00124k	0.01492±0.00072ijk	0.01567±0.00044ijk	0.02659±0.00107b
432	Avocadienofuran	Organoheterocyclic compounds	C17H26O	34227-08-2	0.0328±0.00282abc	0.03261±0.00128abc	0.03273±0.00103abc	0.03066±0.0014abc	0.02872±0.00186abc	0.03568±0.00365a	0.03044±0.00089abc	0.03371±0.00374ab	0.02622±0.0014c	0.02828±0.00232bc	0.03043±0.00174abc	0.02591±0.00188c	0.02896±0.00116abc	0.02896±0.00059abc	0.03144±0.00196abc	0.02962±0.00087abc	0.03011±0.00269abc	0.0293±0.00044abc	0.03117±0.00098abc	0.0288±0.00187abc	0.03055±0.00216abc	0.0307±0.00099abc	0.03288±0.00064abc	0.03064±0.00174abc
433	Arachidonic acid	Fatty acids and conjugates	C20H32O2	506-32-1	0.00964±0.00105efg	0.01216±0.00079defg	0.01809±0.00153cde	0.00662±0.0008efg	0.01135±0.00066efg	0.01615±0.00217cdef	0.01313±0.00015defg	0.0041±0.00065efg	0.01132±0.00106efg	0.00459±0.00019efg	0.02978±0.00198c	0.00766±0.0016efg	0.01846±0.00126cde	0.0057±0.00035efg	0.00133±0.00074fg	0.0009±0.00017g	0.40109±0.02807a	0.02696±0.00146cd	0.00112±0.00036g	0.0008±0.00042g	0.00136±0.00043fg	0.00148±0.00065fg	0.13373±0.0045b	0.00751±0.00059efg
434	(-)-trans-Carveol	Lipids and lipid-like molecules	C10H16O	2102-58-1	0.03608±0.00129def	0.0391±0.00128cde	0.04268±0.00145abc	0.03573±0.00123defg	0.0333±0.00151fg	0.04236±0.00555bc	0.04184±0.00089bc	0.03952±0.00373cd	0.03792±0.00213cdef	0.03477±0.00347defg	0.03647±0.00197def	0.03065±0.00268gh	0.03426±0.00052efg	0.02803±0.00035hi	0.01692±0.00097k	0.01588±0.00123k	0.02726±0.00167hi	0.0229±0.00067ij	0.0156±0.00071k	0.01449±0.00123k	0.01833±0.00179jk	0.0192±0.00053jk	0.04769±0.00182a	0.04604±0.00099ab
435	Erucicoyl-EA	Organic acids and derivatives	C24H47NO2		0.08448±0.00274b	0.0411±0.00215g	0.05979±0.00225ef	0.03416±0.00129gh	0.07104±0.00728cd	0.09933±0.01226a	-	0.05809±0.00617f	0.05832±0.00063f	0.06358±0.0052def	0.07574±0.00396bc	0.00481±0.00017jkl	0.02745±0.00127h	0.01768±0.00098i	0.01165±0.00119ij	0.00992±0.00087ijk	0.00668±0.00098jkl	0.0079±0.00122jkl	0.00224±0.0006kl	-	-	-	-	0.06797±0.00337cde
436	Cymorcin monoglucoside	Carbohydrates and carbohydrate conjugates	C16H24O7	76859-62-6	0.05151±0.00289ef	0.06106±0.00229c	0.09771±0.00221a	0.07818±0.00268b	0.0553±0.00068de	0.05798±0.00704cd	0.0519±0.00061ef	0.02885±0.00214j	0.04235±0.00188gh	0.04347±0.00441gh	0.04722±0.00235fg	0.01173±0.00165l	0.03923±0.00119hi	0.01261±0.00037kl	0.00245±0.00003m	0.0022±0.00031m	0.00505±0.00072m	0.00431±0.00011m	0.00093±0.00028m	0.00123±0.00012m	0.0182±0.00088k	0.03463±0.00146i	0.00331±0.00034m	0.05785±0.00244cd
437	Cysteinyl-Histidine	Amino acids, peptides, and analogues	C9H14N4O3S		0.04687±0.00176de	0.04776±0.00333de	0.0677±0.00093b	0.04414±0.00219defg	0.06404±0.00219bc	0.1167±0.01699a	0.04456±0.00202def	0.03632±0.00307fgh	0.04022±0.00282efgh	0.03633±0.00359fgh	0.03257±0.00146hi	0.02557±0.00072ij	0.04947±0.00063de	0.0344±0.00315ghi	0.00009±0.00006l	0.00076±0.0001l	0.01954±0.00087jk	0.01458±0.00084k	-	-	0.00094±0.00029l	0.00254±0.00022l	0.04444±0.00176def	0.05405±0.00269cd
438	Mycinonic acid III	Fatty acids and conjugates	C13H20O4		0.03641±0.00309cde	0.03886±0.00125cd	0.0414±0.00137c	0.03806±0.00174cd	0.03484±0.00094def	0.05461±0.00692a	0.03505±0.00116def	0.03419±0.00348defg	0.03101±0.00238efghi	0.0318±0.00374efgh	0.04716±0.00097b	0.02868±0.00238ghi	0.03135±0.00087efgh	0.02552±0.00114ij	0.01875±0.00076k	0.01819±0.0011k	0.03336±0.00158defgh	0.02946±0.00171fghi	0.01781±0.00097k	0.01705±0.0015k	0.01886±0.00178k	0.02001±0.0007jk	0.02846±0.0007hi	0.05811±0.0004a
439	MG(0:0/14:0/0:0)	Lipids and lipid-like molecules	C17H34O4	3443-83-2	0.04512±0.00905a	0.03532±0.00056bcd	0.03551±0.00333bcd	0.03246±0.00332bcdef	0.03212±0.00083bcdef	0.03693±0.00316abc	0.02716±0.00486def	0.02657±0.00079def	0.02441±0.00391f	0.02641±0.00344def	0.03387±0.00249bcde	0.02522±0.00289ef	0.03471±0.00564bcd	0.02817±0.00366cdef	0.03488±0.00564bcd	0.02875±0.00298cdef	0.0323±0.00368bcdef	0.02821±0.00385cdef	0.02988±0.00194cdef	0.03184±0.0029bcdef	0.03185±0.00275bcdef	0.0278±0.00191cdef	0.03946±0.00219ab	0.03295±0.00079bcdef
440	2-Dodecenal	Organic oxygen compounds	C12H22O	4826-62-4	0.04064±0.00061c	0.01474±0.0012hi	0.01815±0.00099efgh	0.04759±0.0012b	0.02369±0.00114d	0.02009±0.00308defg	0.01409±0.00205hi	0.01797±0.00259efgh	0.01212±0.00057i	0.01657±0.00124fghi	0.01492±0.00046hi	0.01217±0.00109i	0.01521±0.00061ghi	0.016±0.00105fghi	0.01577±0.00196fghi	0.02409±0.00199d	0.05941±0.00615a	0.06409±0.00325a	0.02385±0.00032d	0.01348±0.00221hi	0.02345±0.00172d	0.02204±0.00058de	0.0138±0.00108hi	0.02037±0.00006def
441	Hydroxytyrosol	Benzenoids	C8H10O3	10597-60-1	0.03645±0.00177ef	0.05136±0.0024cd	0.07121±0.00174a	0.05725±0.00207b	0.03862±0.00065e	0.05308±0.00733bc	0.04752±0.00073d	0.03444±0.00311ef	0.03646±0.00175ef	0.03751±0.00349ef	0.03222±0.00092fg	0.02621±0.00176hi	0.0374±0.00047ef	0.02313±0.00026i	0.02862±0.0016gh	0.01664±0.0009j	0.01364±0.00099jk	0.01245±0.00067jk	0.01314±0.00051jk	0.01041±0.00093k	0.01738±0.00151j	0.0236±0.00161hi	0.01579±0.0005jk	0.05029±0.0003cd
442	Dehydrophytosphingosine	Organic nitrogen compounds	C18H37NO3	3687-54-5	0.01495±0.00169hijk	0.01594±0.00125hijk	0.02378±0.00128efg	0.06965±0.00297c	0.01496±0.00115hijk	0.0196±0.00358ghij	0.01272±0.00117jk	0.02115±0.0019ghi	0.01559±0.00207hijk	0.02186±0.00264gh	0.01335±0.00254jk	0.01123±0.00073k	0.04195±0.00104d	0.03788±0.00133d	0.02315±0.00199fg	0.01759±0.00163ghijk	0.03043±0.00376e	0.03012±0.00221ef	0.06874±0.00175c	0.01236±0.0011k	0.08781±0.00678b	0.10753±0.00706a	0.01314±0.00077jk	0.01445±0.00091ijk
443	1,3-Diacetylpropane	Organic oxygen compounds	C7H12O2	13505-34-5	0.04756±0.00231b	0.03637±0.00117c	0.04509±0.0016b	0.0334±0.00068cdef	0.04693±0.00104b	0.06506±0.00834a	0.03454±0.00053cde	0.03016±0.00284defgh	0.02895±0.00133efgh	0.02619±0.00257h	0.03547±0.00061cd	0.02537±0.00169h	0.03731±0.00067c	0.02577±0.00025h	0.02901±0.00076efgh	0.02835±0.00069fgh	0.03045±0.00215defgh	0.0249±0.0007h	0.0271±0.00021gh	0.01676±0.00137i	0.0323±0.00259cdefg	0.03016±0.00141defgh	0.02604±0.00094h	0.03299±0.00057cdef
444	Myristamide	Organic acids and derivatives	C14H29NO		0.0148±0.00035hij	0.00956±0.00018l	0.18053±0.00395a	0.02043±0.00044e	0.0255±0.00013d	0.01349±0.00155ij	0.00687±0.00044lm	0.01512±0.00124ghij	0.00982±0.00048kl	0.01495±0.00079ghij	0.01792±0.00107efg	0.00606±0.00083m	0.10935±0.0008b	0.09117±0.00181c	0.01264±0.00084jk	0.02481±0.00108d	0.02608±0.00095d	0.02704±0.00081d	0.01865±0.00034ef	0.00581±0.00064m	0.0167±0.00124fgh	0.01634±0.00093fghi	0.00602±0.00032m	0.02418±0.0003d
445	Diethylhexyl adipate	Lipids and lipid-like molecules	C22H42O4	103-23-1	0.02154±0.00164fghi	0.02545±0.00066fg	0.04003±0.00215d	0.01629±0.00255ghijk	0.03704±0.00075de	0.02879±0.00457ef	0.0248±0.00294fgh	0.01195±0.00202ijkl	0.01934±0.00156fghij	0.00944±0.00121jkl	0.05905±0.00086c	0.01437±0.0016hijkl	0.02802±0.00056ef	0.00997±0.00031jkl	0.00877±0.00119jkl	0.00504±0.00089l	0.22083±0.01813a	0.01043±0.00106jkl	0.06392±0.00155bc	0.04199±0.0036d	0.07325±0.005b	0.00651±0.00026kl	0.01168±0.00104ijkl	0.01068±0.00086jkl
446	2,2,7,7-Tetramethyl-1,6-dioxaspiro[4.4]nona-3,8-diene	Organic oxygen compounds	C11H16O2	15129-55-2	0.03954±0.00112efg	0.04152±0.00065def	0.04751±0.00129c	0.03824±0.0015fg	0.0354±0.00132gh	0.04385±0.0051cde	0.04498±0.00088cd	0.03932±0.00339efg	0.03916±0.00137efg	0.0364±0.00412gh	0.05331±0.0006b	0.03857±0.00277fg	0.03902±0.00074efg	0.03224±0.00056hi	0.01291±0.00096k	0.01172±0.0008k	0.03011±0.00227i	0.02495±0.00099j	0.00937±0.00011k	0.0093±0.00104k	0.01339±0.00107k	0.01282±0.00068k	0.05319±0.0012b	0.07105±0.00183a
447	Momordol	Lipids and lipid-like molecules	C26H48O5	189156-42-1	0.02389±0.00197ghi	0.03463±0.00122ef	0.05551±0.0024cd	0.0282±0.0016fgh	0.0334±0.0035ef	0.04992±0.00759d	0.03051±0.00337efgh	0.01387±0.00275j	0.02385±0.00106ghi	0.01766±0.00071ij	0.06148±0.00063c	0.02251±0.00033hij	0.03784±0.00076e	0.0142±0.00051j	-	-	0.21884±0.01303a	0.04772±0.00285d	-	-	-	-	0.09628±0.00111b	0.03146±0.00108efg
448	p-Mentha-1,3,5,8-tetraene	Benzenoids	C10H12	1195-32-0	0.03733±0.00159bcd	0.03747±0.00067bcd	0.03813±0.00141abc	0.03469±0.00125bcdefg	0.0331±0.00128defgh	0.04298±0.00496a	0.03663±0.00054bcde	0.03768±0.00265bcd	0.03221±0.00163efgh	0.03202±0.00327efgh	0.0354±0.00047bcdef	0.02951±0.00248h	0.0333±0.00045cdefgh	0.03146±0.00041fgh	0.03209±0.0018efgh	0.03012±0.00113gh	0.03613±0.00287bcdef	0.03322±0.00121defgh	0.03131±0.00057fgh	0.02925±0.00223h	0.03137±0.00272fgh	0.03196±0.00131efgh	0.03751±0.00087bcd	0.03896±0.0005ab
449	2,3,5-Trimethylfuran	Organoheterocyclic compounds	C7H10O	10504-04-8	0.04452±0.00227b	0.03723±0.00126defg	0.04078±0.00103bcde	0.03572±0.00067efghi	0.04262±0.00128bcd	0.05469±0.00753a	0.03636±0.00039efgh	0.03505±0.00292fghij	0.03159±0.00095hijkl	0.03046±0.0023ijkl	0.03789±0.00108cdef	0.02935±0.00233kl	0.03712±0.00033defgh	0.03042±0.00061ijkl	0.0301±0.00124jkl	0.0287±0.0012l	0.03592±0.00278efghi	0.03192±0.00101ghijkl	0.02681±0.00039lm	0.02261±0.00201m	0.03457±0.00274fghijk	0.03485±0.00107fghijk	0.0398±0.00157bcdef	0.04325±0.00095bc
450	8-Hydroxy-7-methylguanine	Organoheterocyclic compounds	C6H7N5O2	1688-85-3	0.07336±0.00361c	0.033±0.00218fg	0.02378±0.00152ghi	0.04782±0.00228de	0.06593±0.00012c	0.1634±0.02195a	0.0166±0.0012hijk	0.05109±0.00558d	0.02136±0.00131ghij	0.04874±0.00382de	0.02313±0.00053ghi	0.03841±0.003ef	0.03655±0.00059ef	0.03805±0.00122ef	0.02736±0.00076fgh	0.01685±0.0007hijk	0.01427±0.0011ijk	0.01801±0.00045hijk	0.00794±0.00034k	0.00723±0.00079k	0.00962±0.00109jk	0.01407±0.0005ijk	0.02876±0.00121fgh	0.08983±0.00118b
451	2-Hydroxylauroylcarnitine	Lipids and lipid-like molecules	C19H37NO5		0.03944±0.00258fgh	0.04796±0.00572de	0.05255±0.00233cd	0.04128±0.00142efg	0.04031±0.00368efgh	0.05704±0.01042bc	0.04231±0.00016ef	0.03237±0.00364hijk	0.03597±0.00197fghij	0.03088±0.0039ijk	0.06188±0.00182b	0.03017±0.00123ijk	0.03813±0.00102fghi	0.02695±0.00113k	0.01839±0.00137l	0.01532±0.00103l	0.03331±0.00412ghijk	0.02833±0.00103jk	0.01757±0.00072l	0.01389±0.00123l	0.01661±0.00169l	0.01647±0.00052l	0.03525±0.00229fghij	0.10042±0.00233a
452	Behenic acid	Fatty acids and conjugates	C22H44O2	112-85-6	0.04679±0.01081b	0.03889±0.00308bcd	0.06751±0.00522a	0.03837±0.00081bcde	0.03493±0.00239cdefg	0.03811±0.00576bcde	0.04727±0.00531b	0.03414±0.00158cdefg	0.03232±0.00279cdefg	0.03209±0.00502cdefg	0.03136±0.00246defg	0.02522±0.00166g	0.03504±0.00223cdefg	0.0288±0.00324efg	0.03658±0.0051cdef	0.02993±0.0014defg	0.03147±0.00238defg	0.02734±0.0026fg	0.04155±0.00263bc	0.03549±0.00517cdef	0.03677±0.00406cdef	0.02912±0.00065defg	0.03449±0.00192cdefg	0.03173±0.00086cdefg
453	xi-7-Hydroxyhexadecanedioic acid	Fatty acids and conjugates	C16H30O5	38076-53-8	0.04515±0.00187def	0.04439±0.00113efg	0.05878±0.00071c	0.04307±0.00097efg	0.0514±0.00134d	0.07038±0.00845ab	0.0383±0.00049ghi	0.03489±0.00145hij	0.04058±0.00222fgh	0.03498±0.00402hij	0.06455±0.00074bc	0.03225±0.00212ij	0.03997±0.00204fgh	0.02554±0.00126k	0.01469±0.00074l	0.01377±0.00057l	0.04771±0.00429de	0.03585±0.00139hij	0.0123±0.00042l	0.01183±0.00127l	0.01474±0.00229l	0.01556±0.00039l	0.02994±0.00152jk	0.07421±0.0024a
454	Methyl sorbate	Lipids and lipid-like molecules	C7H10O2	689-89-45	0.04964±0.00238b	0.04257±0.00163cde	0.04753±0.00124bc	0.04082±0.0013def	0.04718±0.00071bcd	0.07607±0.00971a	0.04022±0.00057efg	0.03928±0.00334efg	0.03379±0.00159gh	0.03419±0.00349gh	0.03795±0.00104efg	0.03134±0.00232hi	0.04185±0.0003cde	0.03393±0.00034gh	0.02704±0.00105ijkl	0.02203±0.00074l	0.03129±0.00176hi	0.02849±0.00136hijk	0.02981±0.0006hij	0.02361±0.0016jkl	0.02293±0.00184kl	0.02688±0.00097ijkl	0.0348±0.00138fgh	0.04113±0.00041cdef
455	Tetraethylene glycol	Organic oxygen compounds	C8H18O5		0.0402±0.00224abc	0.03908±0.00152bcd	0.0374±0.00108bcdef	0.03615±0.00052bcdef	0.03466±0.00112defg	0.04512±0.00532a	0.03746±0.00025bcdef	0.03912±0.00399bcd	0.03207±0.00129fg	0.03238±0.00341fg	0.03417±0.00142defg	0.02983±0.00264g	0.03408±0.00028defg	0.0326±0.00086fg	0.03585±0.00261bcdef	0.03354±0.00179efg	0.04121±0.00349ab	0.03858±0.00156bcde	0.03443±0.00053defg	0.03271±0.00248fg	0.03454±0.00248defg	0.03511±0.00099cdefg	0.03634±0.00148bcdef	0.03448±0.00004defg
456	3,4-Dimethyl-5-pentyl-2-furantridecanoic acid	Fatty acids and conjugates	C24H42O3	57818-43-6	0.00561±0.00047d	0.00658±0.00083d	0.00817±0.00077d	0.00095±0.00005d	0.00825±0.00095d	0.00622±0.00164d	0.00656±0.00074d	0.0011±0.00047d	0.00546±0.0004d	0.00042±0.00005d	0.03009±0.00006c	0.00328±0.00105d	0.01542±0.00081cd	0.00232±0.00069d	-	-	0.57969±0.04007a	0.03557±0.00205c	-	-	-	-	0.17809±0.00683b	0.00296±0.00155d
457	Capric acid	Fatty acids and conjugates	C10H20O2	334-48-5	0.0681±0.00179d	0.06287±0.00022de	0.08499±0.00448ab	0.04283±0.00305gh	0.06787±0.00271d	0.03504±0.00386i	0.08862±0.00185a	0.05259±0.00517f	0.07505±0.00408c	0.04104±0.00414ghi	0.06857±0.00391d	0.03695±0.00259hi	0.08116±0.00126bc	0.05321±0.00105f	0.0012±0.00029k	0.00098±0.00025k	0.0148±0.00072j	0.00454±0.00037k	-	-	0.00044±0.00006k	0.00013±0.00004k	0.06067±0.0021e	0.04408±0.00131g
458	(9Z,11E,13E,15Z)-4-Oxo-9,11,13,15-octadecatetraenoic acid	Fatty acids and conjugates	C18H26O3	17699-21-7	0.04209±0.00247fgh	0.05895±0.00354bc	0.06584±0.00499b	0.05125±0.00269cde	0.04691±0.00278defg	0.07912±0.01081a	0.04783±0.00161def	0.03909±0.00352ghi	0.04066±0.00326fgh	0.03732±0.00404hi	0.06362±0.00194b	0.03823±0.0022hi	0.0413±0.00147fgh	0.03073±0.00156ij	0.01903±0.00063kl	0.01741±0.00071l	0.05176±0.00457cd	0.02693±0.00185jk	0.01645±0.00093l	0.01567±0.00219l	0.01683±0.00129l	0.01718±0.00011l	0.04269±0.00203efgh	0.05273±0.0033cd
459	(22E,24R)-ergosta-4,6,8(14),22-tetraen-3,15-dione	Organic acids and derivatives	C28H38O2		0.06903±0.0134a	0.04729±0.003bcd	0.05904±0.00354ab	0.03696±0.00229cdefg	0.04777±0.00128bc	0.04395±0.00347cde	0.04168±0.0078cdef	0.0329±0.00146efg	0.03357±0.00453efg	0.03023±0.00221fg	0.04823±0.00502bc	0.02999±0.0031fg	0.04824±0.00715bc	0.03037±0.00632fg	0.03915±0.00699cdefg	0.03239±0.00243efg	0.04154±0.00625cdef	0.02891±0.00254g	0.03167±0.00176fg	0.03355±0.00183efg	0.03515±0.0032defg	0.02975±0.00199fg	0.04811±0.00142bc	0.03533±0.00179defg
460	MG(10:0/0:0/0:0)	Lipids and lipid-like molecules	C13H26O4	69070-60-6	0.09165±0.00262b	0.03641±0.0017efg	0.03584±0.0014efg	0.04216±0.0017ef	0.08811±0.00332bc	0.15603±0.01773a	0.02481±0.00031hi	0.04479±0.00392de	0.03164±0.00092gh	0.0441±0.00468de	0.0375±0.00139efg	0.03467±0.00168efgh	0.05313±0.00101d	0.033±0.00014fgh	0.00316±0.00053kl	0.00453±0.00047kl	0.02462±0.00145hi	0.02011±0.00132ij	0.00169±0.00001l	0.00109±0.00015l	0.01276±0.00184jk	0.01342±0.00088jk	0.04073±0.00146efg	0.07911±0.00129c
461	(S)-10,16-Dihydroxyhexadecanoic acid	Fatty acids and conjugates	C16H32O4	69232-67-3	0.05991±0.00409ef	0.04674±0.00339g	0.07274±0.00607cd	0.03741±0.0022h	0.06631±0.00192de	0.09048±0.01231b	0.05153±0.00227fg	0.02807±0.00339ij	0.04701±0.00283g	0.0319±0.00386hij	0.11241±0.00243a	0.03009±0.00268hij	0.0533±0.00161fg	0.02482±0.002j	0.00495±0.00039k	0.0035±0.0009k	0.07542±0.0039cd	0.03162±0.0013hij	0.00194±0.00006k	0.00393±0.00056k	0.00551±0.00112k	0.00424±0.00039k	0.03566±0.00222hi	0.08034±0.00179c
462	4-(4-Methylcyclohexyl)-4-oxobutanoic acid	Organic acids and derivatives	C11H18O3	195137-72-5	0.05192±0.00137c	0.04954±0.00239cde	0.06132±0.00283b	0.04676±0.00081cdef	0.05282±0.00161c	0.06982±0.01062a	0.05016±0.00212cd	0.04354±0.0032defg	0.04767±0.0014cdef	0.0386±0.00396gh	0.06938±0.00256a	0.04064±0.00267fg	0.0487±0.00043cde	0.03138±0.00062h	0.01501±0.00113i	0.01438±0.0008i	0.04309±0.00302defg	0.03212±0.00135h	0.04243±0.0005efg	0.0138±0.00084i	0.0165±0.00125i	0.01638±0.00084i	0.0515±0.00107c	0.06436±0.00177ab
463	2-Ethylpyrazine	Organoheterocyclic compounds	C6H8N2	13925-00-3	0.06737±0.00403bc	0.0548±0.00209d	0.07137±0.00173bc	0.05197±0.0015de	0.07694±0.00113b	0.12994±0.01652a	0.05206±0.00061de	0.04283±0.00354efg	0.04457±0.00197ef	0.04125±0.00392fgh	0.03898±0.00122fgh	0.03396±0.00247gh	0.06484±0.00022c	0.04158±0.00074fgh	0.00251±0.00016j	0.0028±0.00019j	0.03825±0.00268fgh	0.0325±0.00099h	0.00084±0.00003j	0.00091±0.00011j	0.0074±0.00034ij	0.01325±0.00069i	0.05219±0.00143de	0.05502±0.00157d
464	Isovaleric acid	Fatty acids and conjugates	C5H10O2	503-74-2	0.04923±0.00239ab	0.04297±0.00143cdefg	0.04636±0.00082abcd	0.03753±0.0011ghijk	0.04486±0.0021bcde	0.04503±0.00481bcde	0.04456±0.00012bcde	0.04065±0.00386defghi	0.0415±0.00273defgh	0.03367±0.00283k	0.04465±0.00205bcde	0.03501±0.00311ijk	0.04883±0.00044abc	0.04065±0.00099defghi	0.045±0.00231bcde	0.03447±0.0018jk	0.04418±0.00291bcdef	0.03536±0.00138ijk	0.0453±0.00079abcde	0.03568±0.00224hijk	0.04387±0.00357bcdef	0.0386±0.00293fghijk	0.05122±0.00173a	0.03969±0.00166efghij
465	3-Oxododecanoic acid	Organic acids and derivatives	C12H22O3	61058-75-1	0.05537±0.00359cde	0.05719±0.00287c	0.0697±0.00188b	0.05347±0.0006cdef	0.05573±0.00335cd	0.07194±0.01116b	0.05276±0.00206cdefg	0.04528±0.00552fghi	0.04696±0.00216efghi	0.04455±0.00312ghi	0.10159±0.00291a	0.04765±0.00347defghi	0.05075±0.00097cdefgh	0.03498±0.00091jk	0.01441±0.00118l	0.01339±0.00062l	0.04064±0.00353ij	0.03027±0.00121k	0.01231±0.00063l	0.01138±0.00125l	0.0146±0.00162l	0.01341±0.0009l	0.0435±0.00209hi	0.07218±0.00241b
466	(R)-Pterosin B	Benzenoids	C14H18O2	34175-96-7	0.0474±0.00231bcd	0.04646±0.00254bcde	0.04594±0.00254bcdef	0.04336±0.00125cdefgh	0.04427±0.00107bcdefg	0.05482±0.00591a	0.04377±0.00062bcdefg	0.04719±0.00353bcd	0.03964±0.00221gh	0.03937±0.00351gh	0.04464±0.00166bcdefg	0.03719±0.00235h	0.0433±0.00117cdefgh	0.04055±0.00123efgh	0.04126±0.00153defgh	0.03945±0.00113gh	0.04245±0.00431cdefgh	0.04011±0.00083fgh	0.0396±0.00191gh	0.03838±0.00326gh	0.0408±0.00288efgh	0.0418±0.00188cdefgh	0.04789±0.00201bc	0.04995±0.00066ab
467	12(13)Ep-9-KODE	Fatty acids and conjugates	C18H30O4	478931-82-7	0.05014±0.00251d	0.05363±0.00163d	0.05477±0.00282d	0.05149±0.00028d	0.04998±0.00189d	0.0828±0.01178b	0.04113±0.00063ef	0.03967±0.00151f	0.03871±0.00213f	0.03655±0.00329fg	0.06972±0.00184c	0.03556±0.00314fg	0.0417±0.00064ef	0.02978±0.00091g	0.01976±0.00201h	0.01779±0.00102h	0.06894±0.00531c	0.04853±0.00132de	0.0173±0.00123h	0.01679±0.00218h	0.01813±0.00085h	0.0186±0.00071h	0.0368±0.00242fg	0.1586±0.00106a
468	Lesquerolic acid	Fatty acids and conjugates	C20H38O3	4103-20-2	0.04482±0.00229hi	0.07258±0.00216e	0.1164±0.00152b	0.05169±0.00162gh	0.10544±0.00276c	0.09145±0.01353d	0.07745±0.0008e	0.02967±0.00301kl	0.05835±0.00294fg	0.03086±0.00266jkl	0.16147±0.00446a	0.03649±0.00328ijk	0.06227±0.00242f	0.02752±0.00138l	0.00484±0.00034m	0.00229±0.00033m	0.03915±0.00249ij	0.00935±0.00093m	0.00292±0.00021m	0.00249±0.00049m	0.00399±0.00026m	0.0031±0.00047m	0.03733±0.00115ijk	0.03757±0.00209ijk
469	Brucein E	Lipids and lipid-like molecules	C20H28O9		0.06813±0.0042ab	0.0361±0.00124f	0.07267±0.00202a	0.0243±0.00223ghi	0.06642±0.00335ab	0.03401±0.0045f	0.069±0.00307a	0.02525±0.00244gh	0.04905±0.00197e	0.01857±0.00163hi	0.05742±0.00239cd	0.01932±0.00073ghi	0.06698±0.00058ab	0.02563±0.00145g	0.03328±0.00237f	0.01813±0.00134i	0.06128±0.00492bc	0.02499±0.00308ghi	0.02108±0.00064ghi	0.02416±0.00605ghi	0.02535±0.00273gh	0.022±0.00114ghi	0.05186±0.00182de	0.02172±0.00181ghi
470	2-Pentylfuran	Organoheterocyclic compounds	C9H14O	3777-69-3	0.04194±0.00168bcdef	0.04341±0.00137bcde	0.04904±0.002bcd	0.03943±0.00051bcdefgh	0.03921±0.00109bcdefgh	0.29124±0.04438a	0.04691±0.00079bcd	0.0437±0.00313bcde	0.04367±0.00119bcde	0.03991±0.00411bcdefg	0.04585±0.00191bcd	0.03616±0.00276cdefgh	0.04145±0.0006bcdef	0.03521±0.00011cdefgh	0.01883±0.00083fgh	0.01881±0.00105fgh	0.05501±0.0125bcd	0.03309±0.00159defgh	0.01598±0.00059gh	0.01533±0.00147h	0.02086±0.00155efgh	0.02118±0.00068efgh	0.0616±0.00224b	0.0592±0.00102bc
471	1-Octene	Hydrocarbons	C8H16	111-66-0	0.05159±0.00212abc	0.04827±0.0025ab	0.04821±0.00162abc	0.04758±0.00104abc	0.04631±0.00186abc	0.05453±0.009a	0.04636±0.00068abc	0.0493±0.00332abc	0.03999±0.00182c	0.04296±0.00321bc	0.04245±0.00206bc	0.03901±0.00334c	0.04345±0.00121bc	0.04264±0.0003bc	0.04481±0.00253abc	0.04414±0.00246abc	0.0447±0.00325abc	0.04195±0.00158bc	0.04439±0.00187abc	0.04205±0.00409bc	0.04261±0.00316bc	0.04479±0.00233abc	0.0467±0.00153abc	0.04495±0.001abc
472	2,2,7,7-Tetramethyl-1,6-dioxaspiro[4.4]non-3-ene	Organic oxygen compounds	C11H18O2	15031-05-7	0.05773±0.00285de	0.05486±0.00244def	0.06129±0.00145cd	0.05236±0.00182efg	0.05292±0.00082ef	0.0652±0.0091c	0.05468±0.00095def	0.05367±0.00384ef	0.05105±0.0016efgh	0.04837±0.00528fghi	0.06546±0.00282c	0.04514±0.00283ghi	0.05227±0.00035efg	0.04451±0.00081hi	0.02292±0.00081k	0.0228±0.00084k	0.04155±0.00176ij	0.03438±0.00097j	0.01793±0.00042k	0.01758±0.00089k	0.02246±0.00097k	0.02164±0.00063k	0.08453±0.00483b	0.09618±0.0015a
473	7-(2-Hydroxyethyl)guanine	Organoheterocyclic compounds	C7H9N5O2	53498-52-5	0.08853±0.00317bc	0.04582±0.00145efg	0.04227±0.00188fgh	0.05626±0.00237de	0.08188±0.00076c	0.17331±0.01929a	0.0335±0.00071hi	0.06054±0.00575d	0.03634±0.00174gh	0.05811±0.00583d	0.04072±0.00161gh	0.04555±0.00401efg	0.05335±0.00038def	0.04373±0.00142fgh	0.0158±0.00051j	0.02141±0.00029j	0.04136±0.00218gh	0.03352±0.00128hi	0.01325±0.00056j	0.01278±0.00062j	0.01853±0.00132j	0.02225±0.00115ij	0.04191±0.00188fgh	0.09647±0.00148b
474	10-Acetoxy-10,11-dihydro-5h-dibenz[b,f]azepine-5-carboxamide	Organoheterocyclic compounds	C17H16N2O3		0.04007±0.00171ef	0.04296±0.00252cdef	0.0393±0.00406ef	0.04089±0.00101ef	0.0391±0.0029ef	0.05051±0.00705abc	0.04565±0.00129bcde	0.0451±0.00461bcdef	0.03778±0.00292f	0.0378±0.00338f	0.04117±0.00195ef	0.0374±0.00241f	0.04396±0.00134bcdef	0.04258±0.00224def	0.05555±0.00263a	0.05147±0.00463ab	0.04942±0.00316abcd	0.04901±0.00142abcd	0.05471±0.00249a	0.05356±0.00441a	0.0541±0.00395a	0.05584±0.00174a	0.05427±0.00138a	0.04493±0.0013bcdef
475	(alpha-D-mannosyl)7-beta-D-mannosyl-diacetylchitobiosyl-L-asparagine, isoform B (protein)	Benzenoids	C7H7IO	696-62-8	0.00598±0.00108cd	0.00599±0.00087cd	0.00816±0.00183cd	0.00727±0.00067cd	0.00784±0.00114cd	0.02307±0.00125cd	0.00367±0.00066cd	0.00498±0.00119cd	0.00471±0.00072cd	0.00531±0.00119cd	0.00519±0.00102cd	0.00343±0.00032cd	0.01816±0.0007cd	0.0109±0.00022cd	0.02799±0.00147c	0.00578±0.00129cd	-	-	0.31819±0.02542b	0.43785±0.04617a	0.00504±0.00082cd	0.02146±0.00154cd	0.00906±0.00129cd	0.00639±0.00127cd
476	Cys Asp Asp	Amino acids, peptides, and analogues	C11H17N3O8S		0.04893±0.00155ab	0.04884±0.0005ab	0.04902±0.00276ab	0.04721±0.00208ab	0.04556±0.00269ab	0.05626±0.00897a	0.04892±0.00227ab	0.05169±0.00399ab	0.04217±0.00083b	0.0416±0.00263b	0.04309±0.00259b	0.04012±0.0037b	0.04517±0.00139ab	0.04278±0.00127ab	0.04991±0.00356ab	0.04705±0.00145ab	0.04493±0.00249ab	0.04621±0.00126ab	0.04721±0.00072ab	0.0435±0.0056b	0.04626±0.00206ab	0.04929±0.00111ab	0.04969±0.00355ab	0.04542±0.00132ab
477	4-Hydroxycyclohexylcarboxylic acid	Organic oxygen compounds	C7H12O3	17419-81-7	0.08064±0.00262b	0.05611±0.00297e	0.06857±0.00175cd	0.05693±0.00119e	0.07798±0.0009bc	0.13705±0.01753a	0.04514±0.00074fgh	0.05224±0.0047ef	0.04179±0.00114fghij	0.04896±0.00439efg	0.05101±0.00164ef	0.04399±0.003fghi	0.05793±0.00069de	0.03913±0.00084ghijk	0.02712±0.00053l	0.03371±0.00167ijkl	0.04878±0.00426efg	0.03433±0.00113ijkl	0.00567±0.00002m	0.00441±0.00052m	0.02985±0.00258kl	0.03115±0.00104jkl	0.03478±0.00113hijkl	0.069±0.00245c
478	delta-Hexanolactone	Organoheterocyclic compounds	C6H10O2	823-22-3	0.05134±0.00192def	0.04762±0.00112efgh	0.06009±0.00211c	0.04216±0.00096ghijk	0.05984±0.00162cd	0.08902±0.0132a	0.04786±0.00074efgh	0.0396±0.00394hijk	0.04036±0.00157hijk	0.03489±0.00314k	0.05564±0.00211cde	0.03694±0.00323jk	0.05517±0.00062cde	0.03821±0.00092ijk	0.04292±0.00179fghijk	0.04501±0.00242fghij	0.05013±0.003efg	0.03866±0.00125ijk	0.04155±0.0007ghijk	0.01949±0.00185l	0.06162±0.00437c	0.07223±0.00163b	0.04638±0.00158fghi	0.04546±0.00169fghij
479	cis-4-Hydroxycyclohexylacetic acid	Organic acids and derivatives	C8H14O3	68592-23-4	0.07618±0.00245b	0.0572±0.00175de	0.06444±0.00197cd	0.05798±0.00112de	0.07187±0.00112bc	0.11155±0.01407a	0.05263±0.00024ef	0.05657±0.00525de	0.05001±0.00258ef	0.05417±0.00507ef	0.0684±0.00125bc	0.05319±0.00374ef	0.05736±0.00067de	0.04517±0.00047fg	0.01469±0.00101ijk	0.01838±0.00058hij	0.05219±0.0046ef	0.04053±0.00226g	0.0112±0.00012jk	0.00821±0.00088k	0.02086±0.00181hi	0.02719±0.00061h	0.04636±0.00199fg	0.06981±0.00126bc
480	Capsidiol	Lipids and lipid-like molecules	C15H24O2	37208-05-2	0.05473±0.00337bcde	0.05869±0.0035bc	0.06114±0.00215ab	0.05403±0.00271bcdef	0.05083±0.00275cdefg	0.06827±0.00935a	0.05479±0.00225bcd	0.05384±0.00492bcdef	0.04853±0.0013defgh	0.04645±0.00388fghi	0.05139±0.00183cdefg	0.04508±0.00409ghij	0.05013±0.0011defg	0.04669±0.00125efghi	0.03987±0.00197ijk	0.03903±0.0026ijk	0.04687±0.00217defghi	0.04186±0.00198hijk	0.03991±0.00094ijk	0.03601±0.00204k	0.03716±0.0022jk	0.0393±0.00235ijk	0.05228±0.00138cdefg	0.05199±0.00279cdefg
481	Linalyl propionate	Lipids and lipid-like molecules	C13H22O2	144-39-8	0.00652±0.00117defg	0.00694±0.00075defg	0.0081±0.00117bcdef	0.00575±0.00035efg	0.00666±0.00063defg	0.0087±0.00165bcd	0.00681±0.00029defg	0.00598±0.0002defg	0.00647±0.00067defg	0.00506±0.00114g	0.00837±0.00191bcde	0.00577±0.00097defg	0.01057±0.0015ab	0.00542±0.00029fg	0.01225±0.00348a	0.00627±0.00073defg	0.00676±0.00034defg	0.00593±0.00047defg	0.00722±0.00085cdefg	0.00664±0.00066defg	0.00987±0.00101abc	0.00684±0.0007defg	0.00765±0.00126bcdefg	0.00512±0.00057g
482	N-Hexadecanoylpyrrolidine	Organoheterocyclic compounds	C20H39NO	70974-48-0	0.02894±0.00202fgh	0.02207±0.00077jkl	0.02413±0.00105hijk	0.02627±0.00127hij	0.02083±0.00146kl	0.03331±0.00588efg	0.05288±0.00111c	0.03552±0.00166de	0.03369±0.00133ef	0.03634±0.00264de	0.02492±0.00052hijk	0.06702±0.00414b	0.01766±0.00115lmn	0.01344±0.00059mno	0.02745±0.00079hi	0.01861±0.00099lm	0.02844±0.00136gh	0.0256±0.0007hijk	0.02234±0.00186ijkl	0.01003±0.00049o	0.01439±0.0012mno	0.01269±0.0003no	0.07472±0.004a	0.03902±0.00034d
483	10,20-Dihydroxyeicosanoic acid	Fatty acids and conjugates	C20H40O4	120727-26-6	0.04088±0.00305efg	0.06244±0.00366d	0.08098±0.00415bc	0.05138±0.00333de	0.07744±0.00537c	0.07782±0.01114c	0.06174±0.00211d	0.04068±0.00537efgh	0.05004±0.00117ef	0.03899±0.00288fgh	0.09174±0.00461b	0.03669±0.00179gh	0.04611±0.0007efg	0.02915±0.0004h	0.0172±0.00124i	0.0155±0.00051i	0.15706±0.01348a	0.08731±0.00593bc	0.01738±0.00146i	0.01527±0.00108i	0.01391±0.00105i	0.01568±0.00134i	0.03456±0.00057gh	0.035±0.00109gh
484	Prostaglandin F2a	Fatty acids and conjugates	C20H34O5	551-11-1	0.0547±0.0015fgh	0.07861±0.00432c	0.10783±0.0052b	0.06585±0.00519def	0.07452±0.00209cd	0.12846±0.0161a	0.06794±0.0022cde	0.04118±0.00189ijk	0.05873±0.00148efgh	0.04964±0.00369ghi	0.12391±0.00501a	0.04819±0.003hij	0.06029±0.00133efg	0.03315±0.00188kl	0.01461±0.00047mn	0.0137±0.00047mn	0.03805±0.00303jk	0.02337±0.00131lm	0.01438±0.00155mn	0.01178±0.00219n	0.01366±0.00103mn	0.01417±0.00015mn	0.03686±0.0013k	0.10356±0.00648b
485	3-Hydroxysuberic acid	Organic acids and derivatives	C8H14O5	73141-47-6	0.06741±0.00292ef	0.07817±0.004de	0.12791±0.00164b	0.06417±0.00155fg	0.09724±0.00156c	0.17496±0.02467a	0.05926±0.0013fg	0.03878±0.00311ij	0.03629±0.00157ij	0.0276±0.00292ijk	0.03998±0.00135hij	0.02667±0.00243jk	0.05692±0.00092fg	0.01617±0.0006kl	0.08489±0.00345cd	0.05337±0.00142gh	0.03927±0.00301ij	0.02771±0.0007ijk	0.00195±0.00014m	0.00075±0.00004m	0.05584±0.00407fg	0.03418±0.00071ij	0.01064±0.00019lm	0.04134±0.00048hi
486	2-Piperidinone	Organoheterocyclic compounds	C5H9NO	675-20-7	0.06181±0.00295ab	0.05756±0.00244bc	0.05725±0.00205bcd	0.05407±0.00216bcdef	0.05709±0.00148bcd	0.0687±0.00941a	0.0544±0.00048bcdef	0.05652±0.00506bcde	0.04737±0.00246fgh	0.04597±0.00474gh	0.04945±0.0014defgh	0.04276±0.00306h	0.05308±0.00041cdefg	0.04853±0.00081efgh	0.04653±0.00132fgh	0.04398±0.00193h	0.05781±0.00495bc	0.05337±0.00186cdefg	0.04439±0.00082h	0.04201±0.00357h	0.04378±0.00349h	0.0437±0.00151h	0.049±0.00181efgh	0.0456±0.00102gh
487	Benzoic acid	Organic acids and derivatives	C7H6O2	65-85-0	0.06117±0.00259ef	0.09328±0.00289cd	0.13406±0.00318a	0.10901±0.0034b	0.06816±0.00149e	0.0901±0.0134cd	0.08877±0.00102d	0.05539±0.00387fg	0.06432±0.00257ef	0.0684±0.00619e	0.05076±0.0012g	0.04032±0.00271h	0.06245±0.00108ef	0.03155±0.00054h	0.00546±0.00018j	0.0061±0.00015j	0.00558±0.00016j	0.00492±0.00031j	0.00448±0.00008j	0.00421±0.00036j	0.02247±0.00189i	0.03924±0.00152h	0.01273±0.00059j	0.09891±0.00198c
488	(-)-Aspidospermine	Alkaloids and derivatives	C22H30N2O2	466-49-9	0.10624±0.0037abc	0.04585±0.00275f	0.11418±0.00334a	0.02413±0.00183h	0.10319±0.00151bc	0.03615±0.00667g	0.10834±0.00231ab	0.02444±0.00456h	0.06926±0.00207e	0.02025±0.00178h	0.08318±0.00095d	0.02045±0.00192h	0.09971±0.00237c	0.02678±0.00163h	0.03595±0.00251g	0.02013±0.00057h	0.08379±0.00716d	0.02507±0.0026h	0.01976±0.00078h	0.02278±0.00668h	0.02446±0.00317h	0.02284±0.00157h	0.06737±0.00225e	0.0202±0.00081h
489	2,4-Dinitrobenzenesulfonic acid	Benzenoids	C6H4N2O7S	32540	0.05139±0.00129def	0.05307±0.00265cde	0.05665±0.00056cd	0.05519±0.00186cde	0.05184±0.00165def	0.08469±0.01005a	0.05546±0.00237cde	0.06147±0.00649bc	0.05321±0.00409cde	0.05438±0.00417cde	0.04876±0.00201def	0.04944±0.00384def	0.05208±0.00375def	0.04632±0.00132efg	0.03519±0.00072h	0.04356±0.00264fgh	0.05765±0.00471bcd	0.05746±0.00169bcd	0.00441±0.00038i	0.00495±0.00054i	0.03774±0.00325gh	0.04311±0.00203fgh	0.06634±0.00583b	0.06641±0.00315b
490	(2'E,4'Z,7'Z,8E)-Colnelenic acid	Fatty acids and conjugates	C18H28O3	52591-16-9	0.0949±0.00459b	0.05736±0.00138de	0.06972±0.00392cd	0.05584±0.00098def	0.10032±0.00525b	0.19181±0.02706a	0.04751±0.00113efg	0.03387±0.0032ghi	0.04546±0.00191efgh	0.03602±0.00348ghi	0.07888±0.0037c	0.03418±0.00192ghi	0.06615±0.00106cd	0.02574±0.00139i	0.00874±0.00108j	0.00472±0.0005j	0.07882±0.00511c	0.03105±0.00117hi	0.00555±0.0001j	0.00411±0.00071j	0.00637±0.00107j	0.00624±0.00075j	0.04073±0.00134fghi	0.19682±0.00714a
491	Heptanoylcarnitine	Lipids and lipid-like molecules	C14H27NO4		0.05525±0.00329efg	0.07333±0.00167b	0.06119±0.0009cdef	0.05814±0.00235def	0.06879±0.00373bc	0.08873±0.01219a	0.05281±0.00114fgh	0.05615±0.00443def	0.04607±0.00395ghi	0.04536±0.00489hi	0.05853±0.00318def	0.0433±0.00297i	0.0518±0.0015fghi	0.04521±0.00077hi	0.05187±0.00132fghi	0.04299±0.00233i	0.06546±0.0027bcd	0.0519±0.00353fghi	0.04373±0.00192hi	0.04364±0.00348hi	0.04288±0.00311i	0.04464±0.00327hi	0.05913±0.00251def	0.06311±0.00133cde
492	4a-Formyl-5a-cholesta-8,24-dien-3b-ol	Lipids and lipid-like molecules	C28H44O2		0.08995±0.01752a	0.06877±0.00271b	0.0672±0.00365bc	0.06169±0.00134bcd	0.05546±0.00129bcde	0.06859±0.00794b	0.05913±0.01646bcde	0.05186±0.00792bcde	0.04528±0.00417de	0.04953±0.00863cde	0.05305±0.00782bcde	0.04098±0.00266e	0.0615±0.00723bcd	0.05353±0.01335bcde	0.0551±0.00864bcde	0.04825±0.0012de	0.05271±0.00865bcde	0.04669±0.00526de	0.04755±0.00273de	0.04935±0.00481cde	0.05617±0.00464bcde	0.04533±0.00352de	0.05522±0.00336bcde	0.04884±0.00401cde
493	Gallicynoic acid F	Fatty acids and conjugates	C18H32O6		0.06601±0.0018ef	0.07724±0.00348cd	0.10811±0.00269b	0.06915±0.00015def	0.06648±0.00081ef	0.09961±0.0159b	0.0751±0.00139cde	0.05499±0.00574ghi	0.06109±0.00432fgh	0.05255±0.00337hi	0.1248±0.00171a	0.05395±0.00388ghi	0.06323±0.00076fg	0.03745±0.00313j	0.02129±0.0012k	0.0205±0.00107k	0.0678±0.00336def	0.04741±0.004ij	0.01852±0.00095k	0.01757±0.00105k	0.02034±0.00209k	0.02084±0.00119k	0.04163±0.00145j	0.08015±0.00099c
494	(2xi,6xi)-7-Methyl-3-methylene-1,2,6,7-octanetetrol	Lipids and lipid-like molecules	C10H20O4	217449-59-7	0.06927±0.00207cd	0.06455±0.00141de	0.06722±0.00247cde	0.06469±0.00251de	0.06721±0.00198cde	0.11578±0.01193a	0.05501±0.00082fg	0.06105±0.0049def	0.05225±0.00287fg	0.05897±0.0051ef	0.07567±0.00157c	0.05338±0.00446fg	0.05947±0.00114ef	0.04626±0.00135gh	0.03529±0.00108i	0.0343±0.00165i	0.06453±0.00496de	0.05505±0.00285fg	0.03482±0.00076i	0.03105±0.00271i	0.03724±0.00259hi	0.03781±0.00184hi	0.05304±0.001fg	0.09912±0.00147b
495	cis-4-Decenoic acid	Fatty acids and conjugates	C10H18O2	505-90-8	0.067±0.00269de	0.07123±0.00166cd	0.08125±0.00222ab	0.06529±0.00062defg	0.06397±0.00224defg	0.07822±0.00883bc	0.07135±0.00067cd	0.06445±0.00449defg	0.065±0.00261defg	0.05879±0.00617fgh	0.08903±0.00206a	0.05772±0.00451gh	0.06585±0.00057def	0.05196±0.00133hi	0.03227±0.00182j	0.02968±0.0014j	0.06248±0.00379efg	0.04888±0.00175i	0.0284±0.0009j	0.02672±0.00244j	0.0339±0.00307j	0.03303±0.00114j	0.07628±0.00293bc	0.07788±0.00113bc
496	Niacinamide	Organoheterocyclic compounds	C6H6N2O	98-92-0	0.06701±0.00348bc	0.06691±0.00285bc	0.06568±0.00006bcd	0.06581±0.0005bcd	0.06014±0.00184cdef	0.07692±0.00752a	0.06349±0.00212bcde	0.06602±0.00469bcd	0.05365±0.0017fg	0.05473±0.00418efg	0.05524±0.00169efg	0.04811±0.00375g	0.05698±0.00062defg	0.05251±0.00049fg	0.05556±0.00247efg	0.05457±0.0042efg	0.05586±0.00347efg	0.05228±0.00217fg	0.05357±0.00055fg	0.0479±0.0053g	0.05201±0.00412fg	0.05153±0.00221fg	0.05496±0.00217efg	0.07068±0.00994ab
497	2-Furanmethanol	Organoheterocyclic compounds	C5H6O2	98-00-0	0.09814±0.0041b	0.0745±0.00247cd	0.09303±0.00307b	0.07574±0.00182c	0.09465±0.00221b	0.18476±0.02368a	0.06115±0.00054defg	0.07061±0.00628cde	0.05817±0.00181efg	0.06878±0.0065cdef	0.05983±0.00172efg	0.05516±0.00409fg	0.07742±0.00025c	0.0536±0.0009g	0.01152±0.0004jk	0.02424±0.001hij	0.03646±0.00242h	0.02865±0.00074hi	0.0088±0.00011k	0.00764±0.00074k	0.01996±0.00165ijk	0.02659±0.00101hi	0.05168±0.00178g	0.09278±0.001b
498	Ethyl 3-[(2-furanylmethyl)thio]propanoate	Organoheterocyclic compounds	C10H14O3S	94278-27-0	0.03832±0.00104ghi	0.00997±0.00021k	0.00817±0.00034k	0.01117±0.00025k	0.03549±0.00163hi	0.12168±0.01695c	0.01001±0.00038k	0.04253±0.003fgh	0.06735±0.00322e	0.05131±0.00505f	0.05054±0.00152fg	0.07373±0.0054e	0.0939±0.00234d	0.14267±0.00191b	0.01706±0.00098jk	0.11928±0.00464c	0.18694±0.0136a	0.1155±0.0032c	0.01123±0.00081k	0.00976±0.00171k	0.02596±0.00196ij	0.01859±0.00065jk	0.05127±0.00117f	0.07869±0.00195e
499	2,3-Butanediol	Organic oxygen compounds	C4H10O2	513-85-9	0.05524±0.0025fghi	0.04379±0.00167k	0.06161±0.00162efg	0.03563±0.00042l	0.04708±0.0009jk	0.05429±0.0072ghij	0.06919±0.00007cde	0.04928±0.00433hijk	0.07087±0.00291cd	0.0491±0.00463ijk	0.063±0.00071def	0.04624±0.00345jk	0.05727±0.00044fgh	0.04558±0.00123k	0.08263±0.00235b	0.04993±0.00193hijk	0.08831±0.00579b	0.05372±0.00185ghij	0.06549±0.00048cde	0.05023±0.00433hijk	0.0681±0.0055cde	0.04785±0.00175ijk	0.11839±0.00384a	0.07284±0.0004c
500	Bisnorcholic acid	Lipids and lipid-like molecules	C22H36O5		0.07637±0.00345de	0.08651±0.00643d	0.11695±0.00352c	0.07482±0.00178de	0.0787±0.00303de	0.13964±0.01635b	0.08048±0.00521de	0.04728±0.00466gh	0.0692±0.00401ef	0.0562±0.00758fg	0.14923±0.00683b	0.0519±0.00286g	0.07213±0.00226e	0.03604±0.00116hi	0.00254±0.00065j	0.00135±0.00036j	0.06987±0.00558ef	0.02758±0.00123i	-	-	-	-	0.05154±0.00143g	0.20359±0.0125a
501	2,3-Dihydroxypropyl octanoate	Lipids and lipid-like molecules	C11H22O4	26402-26-6	0.10094±0.00389c	0.06246±0.00397def	0.07412±0.00151d	0.06246±0.00179def	0.09975±0.00354c	0.15958±0.0228a	0.05494±0.0014fg	0.05835±0.0049efg	0.05418±0.00275fg	0.05875±0.00643efg	0.09661±0.00345c	0.052±0.00455fg	0.07036±0.00206de	0.04573±0.00073g	0.04416±0.00191g	0.0249±0.00096h	0.1238±0.00972b	0.0979±0.00485c	0.02341±0.00039h	0.0206±0.00152h	0.02154±0.00181h	0.02237±0.00067h	0.05695±0.00222efg	0.12344±0.00295b
502	Bicyclo[2.1.0]pentane	Hydrocarbons	C5H8	185-94-4	0.0707±0.00313ab	0.06775±0.00237bcd	0.06901±0.00284abcd	0.06498±0.00302bcdef	0.06416±0.00079bcdef	0.07776±0.01023a	0.06618±0.00029bcdef	0.07057±0.00618ab	0.05814±0.00267efg	0.05778±0.00517fg	0.06166±0.00133bcdefg	0.05449±0.00378g	0.06482±0.00165bcdef	0.06021±0.00178defg	0.06721±0.00258bcde	0.06264±0.00335bcdefg	0.0645±0.00457bcdef	0.06036±0.00291defg	0.06504±0.0005bcdef	0.06097±0.00471cdefg	0.06466±0.00479bcdef	0.06508±0.00244bcdef	0.07027±0.00276abc	0.07035±0.0011ab
503	DG(O-18:0/2:0/0:0)	Lipids and lipid-like molecules	C23H46O4		0.10419±0.02428a	0.07582±0.00442bcd	0.08146±0.00519bc	0.06767±0.00406bcdef	0.06789±0.00027bcdef	0.08389±0.00655ab	0.06691±0.01587bcdef	0.06214±0.00706bcdef	0.05256±0.00502ef	0.05653±0.0073def	0.0687±0.00765bcdef	0.05055±0.00434f	0.07457±0.0101bcde	0.05941±0.01199cdef	0.06926±0.01141bcdef	0.05863±0.00575def	0.06888±0.01369bcdef	0.05258±0.00816ef	0.05629±0.00223def	0.05941±0.00687cdef	0.06485±0.00171bcdef	0.05563±0.00409def	0.07364±0.00337bcde	0.06028±0.00506cdef
504	N-Isobutyl-2,4-eicosadienamide	Organic acids and derivatives	C24H45NO	54794-71-7	0.00996±0.0015fg	0.0136±0.00061de	0.01711±0.00127c	0.01246±0.00051def	0.00766±0.00027ghi	0.00976±0.00148fg	0.1293±0.00085a	0.01391±0.0004de	0.01525±0.00087cd	0.01441±0.00099cde	0.01198±0.00156ef	0.04808±0.00295b	0.00829±0.00106ghi	0.00581±0.0004ij	0.00806±0.00053ghi	0.00602±0.0004hij	0.00407±0.00116j	0.00591±0.0003hij	0.00649±0.00015hij	0.0056±0.0008ij	0.00867±0.0008gh	0.0068±0.00051hij	0.04896±0.00151b	0.01189±0.00143ef
505	11-Hydroxy-9-tridecenoic acid	Fatty acids and conjugates	C13H24O3	105798-56-9	0.08773±0.00328de	0.08853±0.00433de	0.13163±0.00328b	0.06513±0.00346f	0.09465±0.0018d	0.10723±0.0145c	0.09773±0.00149cd	0.05275±0.00435gh	0.09017±0.00655de	0.05728±0.00463fg	0.23422±0.00372a	0.06358±0.00378fg	0.09442±0.00182d	0.04314±0.00085h	0.00722±0.00042j	0.00446±0.00042j	0.06599±0.00594f	0.02831±0.001i	0.00247±0.00043j	0.00212±0.00057j	0.00624±0.00095j	0.00395±0.00087j	0.08034±0.00115e	0.13161±0.00477b
506	1,2-Bis(1-ethoxyethoxy)propane	Organic oxygen compounds	C11H24O4	67715-79-1	0.06934±0.00643abc	0.06773±0.00292abc	0.06529±0.00035abc	0.06765±0.00531abc	0.06352±0.00114abc	0.07655±0.00569a	0.06776±0.00351abc	0.07364±0.0078ab	0.05849±0.00364bc	0.06069±0.00867abc	0.06463±0.0003abc	0.05476±0.00567c	0.06645±0.00412abc	0.06283±0.0024abc	0.07061±0.00501abc	0.0639±0.0056abc	0.06643±0.00429abc	0.06366±0.00191abc	0.07202±0.00158abc	0.06316±0.00526abc	0.06807±0.00544abc	0.06933±0.00415abc	0.07341±0.00511abc	0.06287±0.00251abc
507	3-Hydroxyhexadecanoylcarnitine	Lipids and lipid-like molecules	C23H45NO5	195207-76-2	0.08246±0.00727f	0.14255±0.00484bc	0.22002±0.00461a	0.09615±0.00255ef	0.13474±0.0044c	0.1583±0.02382b	0.11855±0.00436d	0.05378±0.00879gh	0.09449±0.00405ef	0.05343±0.00447ghi	0.20974±0.007a	0.06594±0.00755g	0.1098±0.00216de	0.04121±0.00121hij	0.00151±0.00024k	-	0.03155±0.0026j	0.00565±0.0004k	-	-	-	-	0.03763±0.00128ij	0.08341±0.0027f
508	Sphinganine	Organic nitrogen compounds	C18H39NO2	764-22-7	0.07118±0.00837c	0.06337±0.00296cd	0.05972±0.00429cdef	0.0608±0.00272cde	0.05423±0.00119def	0.07018±0.00704c	0.05669±0.00648def	0.05527±0.00374def	0.04721±0.0029f	0.04975±0.00621ef	0.05476±0.00207def	0.04939±0.00378ef	0.06097±0.00338cde	0.05885±0.00298cdef	0.06617±0.00472cd	0.06023±0.00069cde	0.06096±0.00657cde	0.05406±0.00441def	0.18254±0.00405a	0.11699±0.01336b	0.0596±0.00365cdef	0.05672±0.00085def	0.06347±0.00129cd	0.06061±0.00198cde
509	Lubiminol	Lipids and lipid-like molecules	C15H26O3	55784-92-4	0.07274±0.0013hi	0.12501±0.00497c	0.17731±0.00303b	0.0924±0.00155ef	0.08471±0.00314fg	0.11258±0.01269d	0.13072±0.00363c	0.06623±0.00518hi	0.09437±0.00323ef	0.0655±0.00544ij	0.20848±0.00894a	0.0765±0.00632gh	0.09864±0.00188e	0.05485±0.00217jk	0.00762±0.0006lm	0.0042±0.00055m	0.04658±0.00301k	0.01788±0.00121l	0.00299±0.00026m	0.00233±0.00046m	0.0044±0.00042m	0.0037±0.00046m	0.06425±0.00241ij	0.0941±0.00348ef
510	2-Hydroxymyristoylcarnitine	Lipids and lipid-like molecules	C21H41NO5		0.07441±0.00336gh	0.13924±0.01395c	0.18812±0.00506a	0.11063±0.00412d	0.11143±0.0007d	0.15506±0.01998b	0.10151±0.00281de	0.06345±0.00526h	0.08377±0.00436fg	0.0633±0.00511h	0.15325±0.00768bc	0.07513±0.00621fgh	0.08999±0.00259ef	0.04101±0.00167i	0.01084±0.00107kl	0.00951±0.00109kl	0.037±0.00381ij	0.02256±0.00223jk	0.00707±0.00229l	0.00768±0.00208kl	0.00904±0.00209kl	0.00877±0.00087kl	0.03988±0.00149i	0.11474±0.00366d
511	Tetrahydrofurfuryl butyrate	Lipids and lipid-like molecules	C9H16O3	92345-48-7	0.14407±0.00351b	0.07646±0.00464cde	0.08888±0.00531c	0.08384±0.00292cd	0.1404±0.00468b	0.22668±0.02851a	0.06141±0.00148ef	0.07697±0.00575cde	0.06323±0.00321ef	0.07806±0.00746cde	0.09187±0.00111c	0.06976±0.00445def	0.0898±0.00046c	0.05714±0.00074fg	0.00941±0.00049h	0.01086±0.00121h	0.0585±0.00467f	0.04133±0.00199g	0.00541±0.00035h	0.00512±0.00059h	0.02125±0.00194h	0.02209±0.00126h	0.06644±0.00195ef	0.143±0.00393b
512	3-Methylcrotonylglycine	Amino acids, peptides, and analogues	C7H11NO3	33008-07-0	0.11223±0.00305c	0.08735±0.00473cd	0.0882±0.00165cd	0.07722±0.00083cde	0.16892±0.00383b	0.60318±0.08227a	0.05322±0.00021defg	0.04357±0.00305efg	0.03896±0.00151efg	0.03261±0.00312fg	0.04339±0.00161efg	0.03061±0.00182fg	0.11583±0.00233c	0.06092±0.00151def	0.01356±0.00055g	0.02026±0.00082fg	0.02674±0.00181fg	0.02691±0.00105fg	0.01159±0.00023g	0.01046±0.00118g	0.02295±0.00172fg	0.03092±0.00113fg	0.04651±0.00169defg	0.0471±0.00125defg
513	Lactapiperanol C	Lipids and lipid-like molecules	C16H26O4	243447-93-0	0.08701±0.00243cde	0.09473±0.00565c	0.11042±0.00313b	0.0796±0.00063defg	0.08215±0.00579cdef	0.11±0.01829b	0.09252±0.00198cd	0.07086±0.00598fgh	0.07919±0.00723defg	0.06684±0.00706ghi	0.13737±0.00203a	0.0608±0.00609hi	0.07843±0.00204efg	0.05527±0.00114ij	0.04426±0.00282jkl	0.03931±0.00347l	0.05934±0.00442hi	0.05342±0.00171ijk	0.03983±0.00036kl	0.03763±0.00321l	0.04149±0.00448jkl	0.04191±0.00251jkl	0.06705±0.0041ghi	0.10968±0.00432b
514	Sebacoyl-L-carnitine	Lipids and lipid-like molecules	C17H31NO6		0.0802±0.00531bc	0.08001±0.00177bc	0.08384±0.00275b	0.07453±0.00216bcdefg	0.07593±0.001bcde	0.09575±0.01293a	0.07526±0.00057bcdef	0.07792±0.00752bcd	0.06426±0.00413efghij	0.0643±0.00847efghij	0.07289±0.00354bcdefgh	0.0587±0.0029j	0.07314±0.00086bcdefg	0.06118±0.00142hij	0.0669±0.00299defghij	0.06286±0.00258ghij	0.06843±0.00614cdefghij	0.06476±0.00294efghij	0.06464±0.00134efghij	0.06044±0.00526ij	0.06361±0.00501fghij	0.0677±0.00455defghij	0.07154±0.0021cdefghi	0.07587±0.00372bcde
515	Polyglycerol esters of fatty acids	Lipids and lipid-like molecules	C24H48O6	66168-54-5	0.06955±0.00463abcdefg	0.07318±0.00206abcdef	0.06254±0.00161fgh	0.06466±0.00447defgh	0.06253±0.00206fgh	0.08212±0.01095a	0.06832±0.00155cdefgh	0.07421±0.01078abcdef	0.05901±0.00801gh	0.0589±0.00539gh	0.05512±0.00153h	0.06123±0.00501fgh	0.0639±0.00251efgh	0.06832±0.00167cdefgh	0.08171±0.00285ab	0.08074±0.00393abc	0.06888±0.0072bcdefg	0.07118±0.00486abcdefg	0.08137±0.00399abc	0.07241±0.00344abcdef	0.08267±0.00595a	0.07668±0.00669abcde	0.07775±0.0064abcd	0.06294±0.00157fgh
516	5-Ethyl-3-hydroxy-4-methyl-2(5H)-furanone	Organoheterocyclic compounds	C7H10O3	698-10-2	0.10253±0.00461cde	0.10928±0.00444cd	0.15154±0.00383b	0.10455±0.00262cd	0.12019±0.00319c	0.25987±0.03539a	0.09052±0.00044defg	0.08094±0.00662fgh	0.07109±0.00295gh	0.07573±0.00785fgh	0.084±0.00237efgh	0.06759±0.00563hi	0.09558±0.00036def	0.05003±0.00094ij	0.01555±0.00052lm	0.01759±0.00066klm	0.03098±0.00233jklm	0.02459±0.00095klm	0.01416±0.0003lm	0.0113±0.00058m	0.02021±0.00153klm	0.03278±0.00124jkl	0.03616±0.00102jk	0.10525±0.00301cd
517	3D,7D,11D-Phytanic acid	Fatty acids and conjugates	C20H40O2	18654-64-3	0.09577±0.01926b	0.07898±0.00797bcde	0.07313±0.00751def	0.0712±0.00133defg	0.06562±0.00275efgh	0.08584±0.01155bcd	0.06112±0.01238efgh	0.06279±0.00744efgh	0.05038±0.00555h	0.05723±0.00697fgh	0.06594±0.00332efgh	0.05318±0.00213gh	0.06864±0.00784defgh	0.06006±0.00821efgh	0.07584±0.01018cdef	0.0689±0.0043defgh	0.07134±0.00839defg	0.05896±0.00829fgh	0.11756±0.00223a	0.09512±0.00838bc	0.07081±0.00336defg	0.05763±0.00275fgh	0.0744±0.0015def	0.06858±0.00289defgh
518	3-hydroxynonanoyl carnitine	Lipids and lipid-like molecules	C16H31NO5		0.08043±0.0043fgh	0.10637±0.00746d	0.14165±0.00527b	0.0946±0.00303e	0.08607±0.00478efg	0.12035±0.01285c	0.10676±0.00227d	0.07194±0.00479hi	0.08943±0.0034ef	0.0682±0.00537i	0.18851±0.0074a	0.0766±0.00416ghi	0.08864±0.00168ef	0.05183±0.00084j	0.01703±0.00065lm	0.01274±0.001m	0.04978±0.00359jk	0.03942±0.00262k	0.01276±0.00071m	0.0115±0.00086m	0.02046±0.00208lm	0.02529±0.00183l	0.05582±0.00133j	0.14128±0.00176b
519	17-methyloctadecanoylcarnitine	Lipids and lipid-like molecules	C26H51NO4		0.07279±0.00165fg	0.08867±0.00264ef	0.13593±0.00522d	0.04369±0.00168hij	0.08715±0.00383ef	0.12497±0.0144d	0.094±0.00209e	0.03104±0.00345j	0.08124±0.00616ef	0.03262±0.00464ij	0.19951±0.00445c	0.04844±0.00395hij	0.10132±0.00389e	0.0333±0.00076ij	0.00373±0.00081k	-	0.38299±0.03301a	0.05535±0.0016gh	-	-	-	-	0.2683±0.00939b	0.05232±0.00177ghi
520	Pentafluoropropionic acid	Organic acids and derivatives	C3HF5O2	422-64-0	0.06327±0.00229h	0.0685±0.00024fgh	0.07039±0.00123efgh	0.07355±0.00088defgh	0.07051±0.00255efgh	0.08942±0.01213a	0.07712±0.00067bcdefg	0.08778±0.00651ab	0.07048±0.00291efgh	0.07206±0.00732defgh	0.07473±0.00171defg	0.0668±0.0045gh	0.0772±0.00196bcdefg	0.07515±0.00149cdefg	0.08319±0.00295abcd	0.07805±0.00515bcdef	0.0778±0.0066bcdefg	0.07737±0.00332bcdefg	0.08104±0.00309abcde	0.07949±0.00718abcdef	0.08091±0.00472abcde	0.08303±0.00153abcd	0.08627±0.0029abc	0.08209±0.00083abcd
521	O-(13-Carboxytridecanoyl)carnitine	Lipids and lipid-like molecules	C21H39NO6		0.07953±0.00191bcde	0.08169±0.00471bcde	0.07986±0.00206bcde	0.07715±0.00111cdef	0.07355±0.00571cdef	0.10014±0.01682a	0.0797±0.00239bcde	0.08274±0.00984bcd	0.06735±0.00479ef	0.06861±0.00826def	0.07813±0.0015cde	0.06343±0.00754f	0.07629±0.00259cdef	0.07165±0.00113cdef	0.07825±0.00324cde	0.07001±0.00503cdef	0.08427±0.00407bc	0.07587±0.00485cdef	0.07675±0.00394cdef	0.07256±0.0056cdef	0.07649±0.00549cdef	0.08015±0.00285bcde	0.08445±0.00648bc	0.09291±0.00247ab
522	Dodecanedioic acid	Fatty acids and conjugates	C12H22O4	693-23-2	0.0756±0.00238ijk	0.10092±0.00256fg	0.1346±0.00333bc	0.09396±0.00236gh	0.0938±0.0024gh	0.12128±0.0157de	0.0918±0.00142gh	0.07194±0.00408jk	0.08847±0.00467ghi	0.08357±0.00928hij	0.21074±0.00401a	0.08147±0.00754hij	0.08161±0.00125hij	0.04826±0.00083l	0.01349±0.00099m	0.01148±0.00081m	0.14588±0.01075b	0.1107±0.00346ef	0.00831±0.00024m	0.00752±0.00064m	0.01448±0.00091m	0.01413±0.00039m	0.0677±0.00322k	0.12436±0.00223cd
523	1-Benzyl-1,2,3,4-tetrahydroisoquinoline	Organoheterocyclic compounds	C16H17N	19716-56-4	0.00113±0.00017a	0.00093±0.00021a	0.00129±0.00019a	0.00119±0.00029a	0.00108±0.00015a	0.00257±0.00117a	0.00156±0.00062a	0.00166±0.00054a	0.001±0.00016a	0.00115±0.0004a	0.0015±0.00038a	0.00105±0.00023a	0.00125±0.00017a	0.00076±0.00034a	0.00068±0.00017a	0.00059±0.00017a	0.00112±0.00008a	0.00129±0.00003a	1.57971±2.18649a	0.00137±0.00022a	0.00074±0.00007a	0.00066±0.00011a	0.09084±0.11415a	0.001±0.00007a
524	Lauroyl diethanolamide	Lipids and lipid-like molecules	C16H33NO3	120-40-1	0.07862±0.00319ab	0.07444±0.00212ab	0.07162±0.00267ab	0.07238±0.0019ab	0.0679±0.00241b	0.08552±0.01183a	0.07642±0.00122ab	0.08004±0.0054ab	0.06439±0.00301b	0.06574±0.00648b	0.06841±0.00209ab	0.06346±0.00497b	0.07176±0.00207ab	0.06812±0.00159ab	0.08029±0.00269ab	0.07277±0.00341ab	0.07557±0.00551ab	0.06982±0.00423ab	0.07795±0.00291ab	0.07415±0.00754ab	0.07527±0.00791ab	0.07787±0.00326ab	0.0787±0.00287ab	0.06784±0.00243b
525	Eicosanedioic acid	Fatty acids and conjugates	C20H38O4	2424-92-2	0.09653±0.00171hi	0.15673±0.00247de	0.23094±0.00586b	0.10946±0.00385gh	0.14484±0.0041e	0.19762±0.02413c	0.16648±0.00288d	0.07266±0.00843jk	0.12708±0.00985f	0.07148±0.00626jk	0.27913±0.00299a	0.08065±0.00735ij	0.11997±0.0018fg	0.05788±0.0003k	0.0042±0.00018m	0.00091±0.00043m	0.0397±0.0039l	0.00822±0.00021m	0.00067±0.00042m	0.00089±0.00048m	0.00174±0.00068m	0.00105±0.0002m	0.06143±0.00191k	0.09191±0.00249i
526	L-4-Chlorotryptophan	Organoheterocyclic compounds	C11H11ClN2O2	118244-93-2	0.09734±0.00563abc	0.08211±0.00571defghi	0.07698±0.0029ghi	0.08226±0.0017defghi	0.09001±0.00246bcdefg	0.10785±0.0119a	0.08521±0.00059cdefghi	0.10086±0.0098ab	0.07428±0.00308hi	0.08001±0.00872fghi	0.08362±0.00136cdefghi	0.08106±0.00959efghi	0.09529±0.00908abcd	0.08641±0.00092cdefgh	0.07236±0.00227i	0.09258±0.00582bcdef	0.08287±0.00568defghi	0.07469±0.00298hi	0.03268±0.0005j	0.02529±0.00243j	0.0907±0.00618bcdefg	0.0904±0.00219bcdefg	0.09435±0.00212abcde	0.09484±0.00253abcde
527	Pentaethylene glycol	Organic oxygen compounds	C10H22O6		0.09082±0.00547abc	0.08879±0.00443abc	0.08536±0.00065abc	0.08458±0.00191abc	0.08324±0.00547abc	0.09984±0.01481a	0.08502±0.0024abc	0.09506±0.01122ab	0.07679±0.00449bc	0.07816±0.00699abc	0.08284±0.00171abc	0.07202±0.00692c	0.08159±0.00264abc	0.07909±0.00376abc	0.08665±0.00512abc	0.08064±0.0035abc	0.0824±0.004abc	0.0782±0.0033abc	0.08122±0.00258abc	0.07828±0.00769abc	0.08111±0.00499abc	0.08443±0.00564abc	0.08754±0.00606abc	0.08519±0.00214abc
528	2'-Deoxysepiapterin	Organoheterocyclic compounds	C9H11N5O2	1797-87-1	0.10343±0.00278hi	0.10871±0.00381ghi	0.12521±0.00424ef	0.08589±0.00201j	0.09771±0.00183ij	0.04314±0.00524k	0.15764±0.00255b	0.11483±0.01208fgh	0.14457±0.00693cd	0.10051±0.00942i	0.1165±0.00421fg	0.09815±0.00725ij	0.15314±0.003bc	0.13584±0.0034de	0.00215±0.00047m	0.00173±0.00032m	0.04957±0.00468k	0.02773±0.0029l	0.00099±0.00039m	0.00081±0.00064m	0.00618±0.00129m	0.00342±0.00106m	0.23226±0.00903a	0.10893±0.00152ghi
529	Methyl dihydrojasmonate	Lipids and lipid-like molecules	C13H22O3	24851-98-7	0.09665±0.00302fg	0.11832±0.00124cde	0.13245±0.00907ab	0.11213±0.00406de	0.0901±0.00327gh	0.13052±0.01466abc	0.10775±0.00339ef	0.09787±0.00668fg	0.0887±0.00496gh	0.09059±0.00735g	0.13942±0.00127a	0.09037±0.00612g	0.08937±0.00043gh	0.07212±0.00218ij	0.05183±0.00209kl	0.04703±0.00161l	0.07408±0.00511i	0.06127±0.00199jk	0.04665±0.00074l	0.04376±0.00419l	0.04678±0.00312l	0.04807±0.00154l	0.07763±0.00287hi	0.1211±0.00084bcd
530	Piperolactam A	Alkaloids and derivatives	C16H11NO3	112501-42-5	0.05636±0.00315efg	0.07045±0.01023cdefg	0.0658±0.00372defg	0.075±0.00385cdef	0.09061±0.00603abcde	0.12155±0.0097a	0.09611±0.00632abcd	0.104±0.01355abc	0.07533±0.00529cdef	0.07224±0.01017cdef	0.07456±0.00363cdef	0.08722±0.03015abcde	0.11645±0.0583ab	0.08268±0.01233bcde	0.07745±0.00307cdef	0.0933±0.00964abcde	0.08714±0.00342abcde	0.08352±0.00633abcde	0.0428±0.00071fg	0.03416±0.00334g	0.09081±0.00982abcde	0.09245±0.01019abcde	0.10234±0.0096abcd	0.08795±0.00652abcde
531	Thymol	Organic oxygen compounds	C10H14O	89-83-8	0.09822±0.00497b	0.09653±0.00241bc	0.10026±0.00281b	0.09164±0.0031bcd	0.08883±0.00154bcde	0.11507±0.01358a	0.0921±0.00032bcd	0.0924±0.00662bcd	0.08232±0.00335defg	0.08213±0.00781defg	0.09476±0.00352bc	0.07531±0.00546fghi	0.09179±0.00148bcd	0.07931±0.00178efgh	0.07334±0.00212ghi	0.06868±0.0036hi	0.08608±0.00532cdef	0.07581±0.00347fghi	0.07063±0.00102ghi	0.06575±0.00555i	0.07075±0.00489ghi	0.07175±0.00379ghi	0.09531±0.00374bc	0.09846±0.00162b
532	Thiodiglycol	Organosulfur compounds	C4H10O2S	111-48-8	0.10074±0.00306ef	0.10638±0.0117def	0.13673±0.00726bc	0.09937±0.00288ef	0.08665±0.01138f	0.14014±0.01244b	0.12848±0.01097bcd	0.11734±0.01319cde	0.12519±0.00622bcd	0.11795±0.02117bcde	0.11976±0.01009bcde	0.09448±0.00394f	0.11854±0.01003bcde	0.10039±0.00713ef	0.01515±0.00186hi	0.01607±0.00063hi	0.10219±0.01376ef	0.06169±0.00485g	-	-	0.02187±0.00347hi	0.0268±0.00347h	0.0982±0.00958ef	0.16431±0.00497a
533	Calcium formate	Organic oxygen compounds	C2H2CaO4		0.03403±0.00199h	0.03469±0.00288gh	0.04139±0.00112fgh	0.04346±0.00303fgh	0.04236±0.00156fgh	0.08853±0.01c	0.03637±0.00186gh	0.04028±0.00645fgh	0.03796±0.00098fgh	0.03734±0.00138fgh	0.03551±0.00115gh	0.02971±0.00177h	0.06814±0.00244de	0.05662±0.0037ef	0.06944±0.00285cde	0.03582±0.00247gh	0.02549±0.00398h	0.03879±0.00048fgh	0.26659±0.00754b	0.34949±0.03428a	0.03302±0.00375h	0.06979±0.00455cde	0.08319±0.00304cd	0.05443±0.00288efg
534	Benzodioxaphosphorin	Benzenoids	C7H5O2P		0.09332±0.00693cdef	0.08934±0.00763cdef	0.08395±0.00406ef	0.08343±0.00249ef	0.07768±0.00525f	0.10326±0.01237abcd	0.09397±0.0027cdef	0.10604±0.01009abc	0.08882±0.00651def	0.08831±0.01294def	0.08813±0.00495def	0.08131±0.00634ef	0.08518±0.00631ef	0.07768±0.00159f	0.08702±0.00556def	0.09746±0.01061bcde	0.09502±0.00642cde	0.09122±0.00454cdef	0.02776±0.00197g	0.0268±0.00148g	0.08137±0.00387ef	0.08684±0.00643def	0.11494±0.00981a	0.11222±0.00186ab
535	Pyrocatechol	Benzenoids	C6H6O2	120-80-9	0.13259±0.00568c	0.12792±0.00379c	0.16644±0.00509b	0.11863±0.00296cde	0.15581±0.00431b	0.26087±0.03429a	0.12206±0.00191cd	0.09675±0.00817fg	0.10154±0.00347ef	0.0956±0.00828fg	0.09987±0.00263ef	0.07854±0.00543g	0.13145±0.00073c	0.0934±0.00211fg	0.02819±0.00096hi	0.03972±0.00197h	0.03534±0.00238h	0.0299±0.00096hi	0.01427±0.00034i	0.01281±0.00106i	0.03162±0.00264hi	0.03235±0.00094hi	0.1031±0.00382def	0.10693±0.00213def
536	3-Amino-4-methoxybenzanilide	Benzenoids	C14H14N2O2	120-35-4	0.1213±0.01001cd	0.12034±0.00299cde	0.12085±0.00224cd	0.1248±0.00476bcd	0.11612±0.00371cdef	0.11146±0.01476defg	0.1273±0.00652bc	0.1425±0.01111a	0.11262±0.00647cdefg	0.11869±0.01248cdef	0.10571±0.00219efg	0.09846±0.00728g	0.1157±0.00166cdef	0.10528±0.00214fg	0.00333±0.00012i	0.00438±0.00039i	0.03255±0.00153h	0.02585±0.00118h	0.00023±0.00003i	0.00039±0.00016i	0.00373±0.00052i	0.00259±0.00008i	0.09878±0.00252g	0.13699±0.00262ab
537	Methyl 2-octynoate	Lipids and lipid-like molecules	C9H14O2	111-12-6	0.1089±0.00559c	0.10975±0.00429c	0.12414±0.00383b	0.10683±0.00164c	0.10575±0.0017cd	0.14302±0.01834a	0.10469±0.00143cd	0.09755±0.00762cde	0.09165±0.00412def	0.08879±0.00908ef	0.14249±0.00384a	0.0886±0.00715ef	0.10226±0.00047cde	0.08038±0.0011fg	0.05183±0.00172h	0.04813±0.00194h	0.09016±0.00647ef	0.07353±0.00282g	0.04886±0.00103h	0.04377±0.00324h	0.0515±0.00422h	0.05342±0.00261h	0.10131±0.00367cde	0.14547±0.00175a
538	(S)-9-Hydroxy-10-undecenoic acid	Organic acids and derivatives	C11H20O3		0.10609±0.00353i	0.15902±0.00658de	0.24219±0.00366b	0.11703±0.0023hi	0.12112±0.00319gh	0.16437±0.0181cd	0.17375±0.00487c	0.08529±0.00616k	0.13171±0.0062g	0.08566±0.00631k	0.30447±0.0097a	0.10244±0.0088ij	0.13537±0.00142fg	0.0686±0.00108l	0.00975±0.00056n	0.004±0.00058n	0.0676±0.00607l	0.0251±0.00141m	0.00264±0.00019n	0.00246±0.00041n	0.00528±0.00042n	0.00452±0.00072n	0.08866±0.00393jk	0.14967±0.00388ef
539	Valerenic acid	Lipids and lipid-like molecules	C15H22O2	609870	0.10971±0.00542b	0.10353±0.00399bcd	0.10253±0.00197bcd	0.09748±0.00591bcde	0.09702±0.00065bcde	0.12819±0.01537a	0.09993±0.00136bcde	0.10255±0.01106bcd	0.08552±0.00483ef	0.08933±0.01023def	0.09486±0.00639bcdef	0.08093±0.00424f	0.09552±0.00178bcdef	0.08998±0.00264def	0.09602±0.00312bcdef	0.08703±0.00283ef	0.09669±0.00634bcde	0.08945±0.00487def	0.09835±0.00189bcde	0.08583±0.00833ef	0.09117±0.00921cdef	0.09375±0.00385cdef	0.10588±0.0039bc	0.10275±0.00224bcd
540	1,3,5-Hexatriene	Hydrocarbons	C6H8	821-07-8	0.11235±0.00452bc	0.10986±0.00378bc	0.11285±0.00303b	0.10187±0.00221bcde	0.10121±0.00129bcdef	0.12777±0.01643a	0.10553±0.00007bc	0.10542±0.00883bc	0.09033±0.00457defg	0.08754±0.0086fg	0.10177±0.00276bcde	0.08303±0.00622g	0.09832±0.00067cdef	0.08863±0.00124defg	0.09091±0.00421defg	0.08369±0.00453g	0.10159±0.00789bcdef	0.08928±0.00277defg	0.08786±0.00161efg	0.07989±0.00576g	0.08859±0.00681defg	0.08831±0.00349defg	0.10223±0.00356bcd	0.10114±0.00192bcdef
541	Trimethylpyrazine	Organoheterocyclic compounds	C7H10N2	14667-55-1	0.22895±0.01496c	0.1333±0.00785efg	0.16942±0.00617d	0.12073±0.00605fg	0.26525±0.00529b	0.437±0.05665a	0.10214±0.00345gh	0.08122±0.00815hi	0.07397±0.00394hijk	0.07083±0.00509hijk	0.06676±0.0008ijk	0.05357±0.00367ijkl	0.13416±0.00045ef	0.076±0.00185hij	0.00303±0.00009n	0.00586±0.00036n	0.04565±0.00366jklm	0.04271±0.00174klm	0.00023±0.00007n	0.00016±0.00002n	0.01476±0.00119mn	0.02762±0.0011lmn	0.16497±0.0058de	0.13627±0.00025ef
542	2,6-Dimethoxy-4-methylphenol	Benzenoids	C9H12O3	1730647	0.12428±0.00551efg	0.14629±0.00555de	0.2124±0.00458b	0.16509±0.00465cd	0.12877±0.00337ef	0.29334±0.03786a	0.12739±0.00115efg	0.10529±0.00693g	0.11013±0.00558fg	0.12272±0.01165fg	0.07682±0.00179h	0.06672±0.00478hij	0.11294±0.00192fg	0.05359±0.00073ijkl	0.0499±0.00175ijkl	0.03417±0.00124lm	0.07151±0.00522hi	0.04258±0.00176kl	0.04214±0.00074klm	0.01984±0.00162m	0.04886±0.00377jkl	0.06666±0.00236hij	0.0626±0.00204hijk	0.18728±0.00238c
543	Methylgingerol	Benzenoids	C18H28O4	61914-52-1	0.11409±0.00545h	0.17558±0.00081cd	0.20671±0.01185b	0.15656±0.00263de	0.13502±0.00592fg	0.24456±0.02742a	0.14662±0.00231ef	0.10695±0.00849h	0.11684±0.00443gh	0.10652±0.01006h	0.19091±0.00834bc	0.11038±0.00785h	0.11739±0.00316gh	0.07735±0.00145i	0.03302±0.00222kl	0.03098±0.00161kl	0.06639±0.00501i	0.04509±0.00209jk	0.02988±0.00088kl	0.02585±0.0022l	0.02957±0.00183kl	0.03014±0.00284kl	0.05829±0.00204ij	0.14215±0.00268ef
544	Norfuraneol	Organoheterocyclic compounds	C5H6O3	19322-27-1	0.08569±0.00261k	0.1071±0.00306hij	0.14049±0.00395de	0.08285±0.00246k	0.09788±0.00197jk	0.1233±0.01498fgh	0.15426±0.00286cd	0.10322±0.00766ij	0.15902±0.00918c	0.10332±0.01132ij	0.11773±0.00377ghi	0.08315±0.00619k	0.10643±0.00037hij	0.10584±0.00247ij	0.04213±0.00114l	0.01982±0.00119mn	0.18911±0.01759b	0.13576±0.00515ef	0.0051±0.00012n	0.00436±0.00047n	0.03437±0.00267lm	0.0373±0.00196l	0.26755±0.01086a	0.12716±0.00227efg
545	Glycerol	Organic oxygen compounds	C3H8O3	56-81-5	0.01121±0.00105e	0.00695±0.00064e	0.00748±0.00021e	0.00557±0.00021e	0.00688±0.00028e	0.00543±0.001e	0.00399±0.00023e	0.00368±0.00025e	0.00327±0.0003e	0.0031±0.00033e	0.00855±0.00008e	0.00449±0.00037e	0.00599±0.00027e	0.00546±0.00016e	0.18008±0.00699c	0.16482±0.01277cd	0.25503±0.01819a	0.2101±0.01096b	0.20988±0.0064b	0.1707±0.02065cd	0.17904±0.01334c	0.15289±0.00932d	0.00968±0.00025e	0.00711±0.0005e
546	1-O-(2R-hydroxy-octadecyl)-sn-glycerol	Lipids and lipid-like molecules	C21H44O4		0.11087±0.0041f	0.10528±0.0039ef	0.10583±0.001def	0.1023±0.00453def	0.10421±0.0045def	0.12381±0.01391def	0.10541±0.00183cdef	0.11049±0.00804bcdef	0.09027±0.00702bcdef	0.09315±0.00802bcdef	0.09469±0.00218bcde	0.08644±0.00588bcde	0.09924±0.002bcde	0.0914±0.00142bcde	0.10447±0.004bcde	0.09848±0.00776bcde	0.10251±0.00714bcde	0.09378±0.00416bcde	0.10287±0.00328bcde	0.09491±0.00977bcd	0.10235±0.00873abc	0.10429±0.00514ab	0.11012±0.00696ab	0.10084±0.00218a
547	L-Menthyl acetoacetate	Lipids and lipid-like molecules	C14H24O3	59557-05-0	0.10932±0.00403ghi	0.18882±0.00873cd	0.27502±0.00123b	0.14226±0.00664e	0.1239±0.0035fg	0.17803±0.02032d	0.19675±0.00207c	0.10123±0.00829hi	0.14233±0.00692e	0.10047±0.00923i	0.30198±0.01396a	0.11845±0.01019gh	0.14621±0.00271e	0.07836±0.00222j	0.00844±0.00029l	0.00384±0.00011l	0.03733±0.00354k	0.01231±0.00113l	0.0027±0.00074l	0.00249±0.00014l	0.00398±0.0002l	0.00334±0.00034l	0.0825±0.00172j	0.13806±0.00542ef
548	Gly Arg His	Amino acids, peptides, and analogues	C14H24N8O4		0.17777±0.01449abc	0.08311±0.00311f	0.1968±0.01478a	0.04586±0.00374h	0.17521±0.01552bcd	0.07032±0.00878fg	0.18746±0.0056ab	0.0492±0.00306h	0.12262±0.00972e	0.0377±0.00352h	0.13494±0.00869e	0.0446±0.00621h	0.15949±0.01432cd	0.05497±0.00535gh	0.0718±0.00414fg	0.04331±0.00454h	0.15553±0.01006d	0.04871±0.00266h	0.04724±0.00401h	0.04538±0.00786h	0.04925±0.00075h	0.04532±0.00286h	0.12153±0.00492e	0.04486±0.00243h
549	Oleoylethanolamide	Organic nitrogen compounds	C20H39NO2	111-58-0	0.01434±0.00104hijk	0.01329±0.00125hijk	0.08445±0.00309f	0.28273±0.0069b	0.01564±0.00047hij	0.02214±0.00397hi	0.00231±0.00093jk	0.05668±0.00578g	0.04636±0.00245g	0.07441±0.00338f	0.01109±0.00058ijk	0.00264±0.00042jk	0.18457±0.00295d	0.17901±0.00506d	0.08215±0.00254f	0.0265±0.00203h	0.08129±0.0045f	0.11208±0.00295e	0.41223±0.00841a	0.00166±0.0003k	0.28424±0.01991b	0.22857±0.00428c	0.00136±0.00039k	0.01426±0.00094hijk
550	Ala His Arg Arg	Amino acids, peptides, and analogues	C21H38N12O5		0.10228±0.03728bcdefg	0.10569±0.01743bcdefg	0.08858±0.03021cdefg	0.07021±0.01273efg	0.14251±0.04205abcdef	0.0898±0.03519cdefg	0.21636±0.03532a	0.05808±0.01525fg	0.13484±0.04127abcdef	0.05667±0.00923fg	0.16256±0.03731abcd	0.0346±0.0037g	0.22427±0.07057a	0.07266±0.02243defg	0.1682±0.07897abc	0.05759±0.01815fg	0.10041±0.02027bcdefg	0.05717±0.00366fg	0.18333±0.0399ab	0.03093±0.00192g	0.1542±0.04701abcde	0.05312±0.01173fg	0.17836±0.06711abc	0.05583±0.0128fg
551	Tricosanoylglycine	Amino acids, peptides, and analogues	C25H49NO3		0.12179±0.00119ab	0.11819±0.00419abc	0.11356±0.00392bcd	0.11317±0.00554bcd	0.10619±0.00855bcde	0.13557±0.01885a	0.11188±0.00263bcd	0.11898±0.00993abc	0.09615±0.0048de	0.10027±0.0082de	0.09876±0.00393de	0.08893±0.00629e	0.10523±0.00355bcde	0.10195±0.00323cde	0.1119±0.00661bcd	0.10762±0.00989bcd	0.10403±0.00798cde	0.10127±0.00247cde	0.10715±0.00566bcd	0.1024±0.00786cde	0.10836±0.00939bcd	0.11383±0.00672bcd	0.11157±0.00296bcd	0.10613±0.0011bcde
552	MG(a-21:0/0:0/0:0)[rac]	Lipids and lipid-like molecules	C24H48O4		0.11677±0.00637g	0.19376±0.00733e	0.30702±0.00991b	0.09386±0.00177h	0.2709±0.01009c	0.20287±0.02817de	0.21795±0.00148d	0.05681±0.00682i	0.16437±0.00893f	0.05809±0.00493i	0.49456±0.00916a	0.09062±0.00956h	0.19294±0.00438e	0.06193±0.00403i	0.00458±0.00112j	-	0.09253±0.00756h	0.00679±0.00052j	-	-	-	-	0.09722±0.00758gh	0.04888±0.00028i
553	5,6-Epoxy-8,11,14-eicosatrienoic acid	Fatty acids and conjugates	C20H32O3	81246-84-6	0.22698±0.00962b	0.12098±0.00393d	0.15786±0.00843c	0.07948±0.00387ef	0.24029±0.01017b	0.34846±0.03959a	0.10483±0.00257de	0.05088±0.00302g	0.11057±0.00507d	0.05061±0.00484g	0.2532±0.00809b	0.06086±0.00638fg	0.17575±0.00406c	0.04631±0.00129g	0.01131±0.00116h	0.00199±0.00069h	0.33191±0.01999a	0.05801±0.00377fg	0.00145±0.00027h	0.0011±0.00016h	0.00485±0.00068h	0.0016±0.00044h	0.11955±0.00321d	0.35835±0.01283a
554	alpha-Linolenic acid	Fatty acids and conjugates	C18H30O2	463-40-1	0.07578±0.00401efg	0.07524±0.00313efg	0.08759±0.00191def	0.0467±0.00131ghij	0.09047±0.00396def	0.11433±0.01435d	0.0663±0.00254fgh	0.02887±0.00142hijk	0.05911±0.00362fghi	0.02848±0.00305ijk	0.16655±0.00435c	0.04379±0.00307ghijk	0.10622±0.00086de	0.04028±0.00175ghijk	0.01497±0.00113jk	0.00955±0.00051jk	0.92769±0.06522a	0.12395±0.00274d	0.00825±0.00049k	0.00849±0.00071k	0.01109±0.0006jk	0.0101±0.00078jk	0.5791±0.02566b	0.0449±0.00227ghijk
555	Linoleamide	Lipids and lipid-like molecules	C18H33NO	3072-13-7	0.13337±0.00535bcd	0.08154±0.00399g	0.10976±0.00454ef	0.02446±0.00062ij	0.10972±0.00471ef	0.1452±0.0192b	0.01119±0.00137jk	0.13853±0.0159bc	0.12246±0.00419cde	0.13266±0.01015bcd	0.10631±0.00068ef	0.0131±0.00133jk	0.03921±0.00125hi	0.03429±0.00118hi	0.12273±0.00506cde	0.10175±0.00494f	0.11848±0.00682de	0.13389±0.00779bcd	0.05023±0.00099h	0.00865±0.00107jk	0.00592±0.00071k	0.00589±0.00045k	0.00624±0.00036k	0.21632±0.00645a
556	18-Oxocortisol	Lipids and lipid-like molecules	C21H28O6	2410-60-8	0.0873±0.00521fg	0.08567±0.00277fgh	0.08813±0.005fg	0.08309±0.00191fgh	0.08468±0.00487fgh	0.15588±0.01976e	0.08176±0.00059fgh	0.08385±0.00595fgh	0.07172±0.00296gh	0.06897±0.00533h	0.08749±0.00297fg	0.08916±0.00576f	0.30739±0.0024b	0.22085±0.00373d	0.0837±0.00682fgh	0.07636±0.00227fgh	0.07803±0.00725fgh	0.07567±0.00287fgh	0.08172±0.00047fgh	0.07726±0.00785fgh	0.08068±0.00709fgh	0.07833±0.00498fgh	0.37864±0.0098a	0.23774±0.00877c
557	4-Hydroxynonenal	Lipids and lipid-like molecules	C9H16O2	75899-68-2	0.13512±0.00576ab	0.13161±0.00416abc	0.13055±0.00333abcd	0.12139±0.00393bcdefghi	0.12167±0.00416bcdefgh	0.14352±0.01599a	0.12573±0.00171bcdef	0.1273±0.00909bcde	0.10587±0.00388jk	0.10615±0.00916ijk	0.11686±0.00163cdefghij	0.1001±0.00689k	0.11691±0.00147cdefghij	0.109±0.00294ghijk	0.1196±0.00516cdefghij	0.11163±0.00592fghijk	0.11758±0.00765cdefghij	0.10843±0.00357hijk	0.11509±0.00121efghijk	0.10596±0.00783jk	0.11558±0.00874defghij	0.11637±0.0052cdefghij	0.12713±0.00309bcde	0.1243±0.00188bcdefg
558	Linoleoyl ethanolamide	Organic nitrogen compounds	C20H37NO2	68171-52-8	0.01207±0.001kl	0.01241±0.00117kl	0.08135±0.00502hi	0.33612±0.0094c	0.01117±0.00152kl	0.01882±0.00253jkl	0.00208±0.00031l	0.0377±0.00447j	0.03833±0.00264j	0.06007±0.00261i	0.00859±0.0009l	0.00335±0.00026l	0.218±0.00211d	0.19109±0.00772e	0.0907±0.00425gh	0.03084±0.0025jk	0.11101±0.01121fg	0.11754±0.00588f	0.40747±0.01416b	-	0.45996±0.03218a	0.34402±0.00698c	0.00049±0.00003l	0.01163±0.00068kl
559	Leu Leu Trp	Amino acids, peptides, and analogues	C23H34N4O4		0.01247±0.00075f	0.0118±0.00079f	0.01496±0.00096f	0.01116±0.00058f	0.01289±0.00106f	0.01806±0.00355f	0.01054±0.00067f	0.01171±0.00255f	0.00855±0.00103f	0.00943±0.00034f	0.01317±0.00385f	0.0091±0.00096f	0.01238±0.00146f	0.00963±0.00029f	0.96074±0.02706b	1.00271±0.06368a	0.24161±0.01579c	0.09307±0.00417e	0.01256±0.00065f	0.01182±0.00109f	0.01634±0.00225f	0.13236±0.00564d	0.01488±0.00045f	0.0111±0.00126f
560	2-Octenoic acid	Fatty acids and conjugates	C8H14O2	1577-96-4	0.13876±0.00591cd	0.1046±0.00402ghi	0.12771±0.00257def	0.09421±0.00317ij	0.14968±0.00465bc	0.14567±0.01908bc	0.11526±0.00019fgh	0.09526±0.0084ij	0.10372±0.0032ghi	0.08492±0.00831jk	0.13976±0.00367bcd	0.08576±0.00583jk	0.10957±0.00085ghi	0.08256±0.00126jk	0.15675±0.00456b	0.21933±0.00921a	0.20495±0.01455a	0.13378±0.00486cde	0.14326±0.00156bcd	0.06855±0.00493k	0.13214±0.00893cdef	0.11731±0.00472efg	0.09856±0.00427hij	0.09421±0.00191ij
561	9-oxo-7E-hexadecenoic acid	Fatty acids and conjugates	C16H28O3		0.14324±0.00489fg	0.1703±0.00426cd	0.20565±0.00485b	0.14652±0.00514f	0.15312±0.00627def	0.17645±0.02324c	0.16664±0.001cde	0.12693±0.01166ghi	0.14118±0.00703fg	0.1172±0.00868ij	0.25354±0.00715a	0.12114±0.00928hij	0.15063±0.00224ef	0.10644±0.00157jk	0.06797±0.00278l	0.05984±0.00272l	0.13664±0.01055fgh	0.09094±0.00348k	0.06081±0.00257l	0.05651±0.00384l	0.0595±0.00468l	0.05994±0.00313l	0.12551±0.00486ghi	0.15398±0.00313def
562	(R)-3-Hydroxy-5-phenylpentanoic acid	Organic acids and derivatives	C11H14O3	21080-41-1	0.12702±0.00577h	0.15081±0.00595fg	0.19492±0.00955bc	0.12093±0.00439h	0.12857±0.00413h	0.17146±0.02237de	0.21349±0.00206b	0.16203±0.01442def	0.21407±0.0088b	0.15877±0.01442ef	0.18054±0.00485cd	0.1255±0.00905h	0.16549±0.0028def	0.13617±0.0026gh	0.0181±0.00092kl	0.04452±0.00269j	0.13619±0.00944gh	0.09821±0.00506i	0.00433±0.00019kl	0.00367±0.00047l	0.02379±0.00237k	0.0173±0.00051kl	0.16648±0.00348def	0.25442±0.00639a
563	Dimethyl sulfoxide	Organosulfur compounds	C2H6OS	67-68-5	0.09692±0.0236a	0.58353±0.67719a	0.10173±0.03016a	0.067±0.00195a	0.06917±0.00189a	0.08995±0.01068a	0.07255±0.00143a	0.07237±0.00655a	0.0629±0.00301a	0.05576±0.0056a	0.22598±0.10361a	0.05487±0.00384a	0.07851±0.00134a	0.06805±0.00249a	0.02654±0.01598a	0.04151±0.03309a	0.11917±0.13304a	0.01763±0.00038a	0.01155±0.00581a	0.00687±0.00085a	0.72803±1.01632a	0.17585±0.12176a	0.07621±0.00147a	0.09743±0.02553a
564	Octaethyleneglycol monododecyl ether	Organic oxygen compounds	C28H58O9	3055-98-9	0.13737±0.00288bc	0.13307±0.00792bcde	0.13484±0.00514bcd	0.12643±0.00656bcdefg	0.12543±0.00475bcdefgh	0.15695±0.01756a	0.12917±0.00374bcdefg	0.13986±0.01267ab	0.11424±0.00609efgh	0.11293±0.0112fgh	0.11671±0.00429defgh	0.10632±0.00793h	0.12047±0.00233bcdefgh	0.11069±0.00267gh	0.13144±0.00309bcdef	0.11862±0.00878cdefgh	0.13376±0.00942bcd	0.122±0.01217bcdefgh	0.12748±0.00618bcdefg	0.11891±0.00449cdefgh	0.121±0.01085bcdefgh	0.12652±0.00638bcdefg	0.13079±0.00418bcdef	0.12608±0.00077bcdefg
565	9-Octadecenal	Lipids and lipid-like molecules	C18H34O	5090-41-5	0.16646±0.01307a	0.14648±0.00341bcd	0.15031±0.00566abc	0.13705±0.00298cdefg	0.13421±0.00194cdefgh	0.16445±0.01682ab	0.13841±0.00437cdef	0.14173±0.00924cde	0.11604±0.00641hi	0.11656±0.01014hi	0.12696±0.00582efghi	0.10854±0.00788i	0.13133±0.00613cdefgh	0.12179±0.00319fghi	0.13749±0.00794cdefg	0.12518±0.00198efghi	0.12591±0.01437efghi	0.11824±0.00458ghi	0.12601±0.00352efghi	0.12051±0.01053fghi	0.12793±0.00813defghi	0.12195±0.00338fghi	0.1376±0.00659cdefg	0.12788±0.00222defghi
566	Eremopetasinorol	Organic oxygen compounds	C13H20O2	182127-77-1	0.14675±0.00558cdef	0.15338±0.00466bcd	0.16797±0.00279ab	0.14482±0.00555cdef	0.13675±0.00337defg	0.17899±0.02251a	0.15171±0.00019bcd	0.14794±0.01033cdef	0.13058±0.00462efgh	0.12584±0.01133ghi	0.15439±0.00349bcd	0.12343±0.01044ghij	0.13772±0.00209cdefg	0.12191±0.00158ghij	0.11055±0.00492ijk	0.10557±0.00342jk	0.12924±0.00855fghi	0.11669±0.00413hijk	0.10598±0.00256jk	0.09835±0.00849k	0.10516±0.00903jk	0.10472±0.00397jk	0.14822±0.00463cde	0.15609±0.00174bc
567	(9Z,11E,13S)-13-hydroxyoctadeca-9,11-dienoic acid	Organic acids and derivatives	C18H32O3	29623-28-7	0.14822±0.00636de	0.18239±0.01138c	0.20341±0.00313c	0.1536±0.00642d	0.22934±0.00739b	0.19881±0.02576c	0.14681±0.00317de	0.1138±0.00995fg	0.15645±0.00834d	0.11416±0.01103fg	0.4011±0.0169a	0.12748±0.01212ef	0.15586±0.00311d	0.09922±0.00172g	0.05884±0.00096hi	0.04774±0.00323i	0.12607±0.00838ef	0.07306±0.00209h	0.05378±0.00172hi	0.04834±0.00272i	0.05716±0.0054hi	0.05577±0.00219hi	0.11206±0.00494fg	0.15567±0.00523d
568	Heptaethylene glycol monododecyl ether	Organic oxygen compounds	C26H54O8	3055-97-8	0.15229±0.00774ab	0.14889±0.00339abc	0.15244±0.00473ab	0.14289±0.00756bcde	0.14024±0.00399bcde	0.16961±0.02427a	0.14106±0.0056bcde	0.15272±0.01582ab	0.12243±0.00223ef	0.12805±0.01242cdef	0.13312±0.0059bcdef	0.11605±0.00638f	0.13692±0.00287bcdef	0.12579±0.00551def	0.13936±0.00501bcde	0.13218±0.00737bcdef	0.14552±0.01388bcd	0.13291±0.00808bcdef	0.13446±0.00363bcdef	0.13224±0.00809bcdef	0.13678±0.00684bcdef	0.13573±0.00513bcdef	0.147±0.00837bcd	0.13126±0.00109bcdef
569	Polypropylene	Fatty acids and conjugates	C22H42O3	28590-30-9	0.13484±0.00268h	0.2145±0.0109d	0.29634±0.00018c	0.16864±0.00811fg	0.32115±0.00434b	0.206±0.02338de	0.19516±0.00389de	0.07734±0.00681i	0.16262±0.01463g	0.09568±0.00938i	0.74643±0.0173a	0.16125±0.01322g	0.19923±0.00276de	0.09233±0.00101i	0.01849±0.00061jk	0.00309±0.00018k	0.18725±0.01554ef	0.03013±0.00172j	0.0016±0.00044k	0.00055±0.00016k	0.00856±0.00037jk	0.00585±0.00036k	0.13455±0.00528h	0.0869±0.00092i
570	(9Z)-3-Hydroxydodecenoylcarnitine	Lipids and lipid-like molecules	C19H35NO5		0.04532±0.0015de	0.03778±0.00164de	0.05251±0.00454de	0.00876±0.00143e	0.05127±0.00245de	0.04671±0.00777de	0.03938±0.00222de	0.00424±0.00006e	0.0385±0.00283de	0.00463±0.0009e	0.17086±0.00835c	0.0151±0.00221e	0.10621±0.00598cd	0.01387±0.00073e	0.00551±0.00037e	0.00008±0.00006e	2.05519±0.16972a	0.08807±0.00243cde	-	-	0.00033±0.00011e	-	0.89391±0.04153b	0.01244±0.00116e
571	Cuscohygrine	Alkaloids and derivatives	C13H24N2O	454-14-8	0.1665±0.00808ab	0.16022±0.00768abcd	0.15769±0.00391bcde	0.15399±0.00328bcdef	0.15212±0.00357bcdef	0.18222±0.02519a	0.1558±0.00495bcde	0.16367±0.01478abc	0.133±0.0055fg	0.13732±0.01227efg	0.14191±0.00133cdefg	0.12747±0.00959g	0.14864±0.00284bcdefg	0.13924±0.00311defg	0.16014±0.0045abcd	0.15132±0.00626bcdef	0.15044±0.01344bcdef	0.14451±0.00475bcdefg	0.15481±0.0033bcdef	0.14668±0.01139bcdefg	0.15117±0.01147bcdef	0.15476±0.00415bcdef	0.16046±0.0035abcd	0.15354±0.00027bcdef
572	Stearoylglycine	Amino acids, peptides, and analogues	C20H39NO3	6333-54-6	0.15682±0.00113ghi	0.19052±0.00798d	0.22222±0.00118c	0.17899±0.00564defg	0.26335±0.00813b	0.23637±0.03096c	0.17569±0.006defg	0.13092±0.0135jk	0.1583±0.00722fghi	0.12615±0.01215kl	0.31075±0.00661a	0.1363±0.0122ijk	0.18053±0.00216def	0.12853±0.00187kl	0.09512±0.00104m	0.08307±0.00488no	0.18837±0.01173de	0.10666±0.00414lm	0.08869±0.00258mno	0.07683±0.00487o	0.09912±0.00739mno	0.10047±0.00393mn	0.1662±0.00168efgh	0.15218±0.00483hij
573	Caproic acid	Fatty acids and conjugates	C6H12O2	142-62-1	0.19211±0.009cd	0.12867±0.00395h	0.17077±0.01195efg	0.09535±0.00426kl	0.18005±0.00702def	0.12528±0.01595h	0.18159±0.00424def	0.117±0.01006hij	0.16212±0.00921fg	0.08931±0.00759l	0.18519±0.00566de	0.10383±0.00741ijkl	0.21059±0.00278abc	0.15088±0.00512g	0.19229±0.00802cd	0.09246±0.00551l	0.21373±0.01213ab	0.10201±0.00251jkl	0.21557±0.00205a	0.12284±0.00994hi	0.19391±0.0124bcd	0.11481±0.00524hijk	0.22749±0.00628a	0.12041±0.00317hij
574	Sorbitan oleate	Lipids and lipid-like molecules	C24H44O6	1338-43-8	0.19613±0.00637de	0.23056±0.01399cd	0.38335±0.00926b	0.1871±0.00435e	0.23738±0.01184c	0.39629±0.05248ab	0.2333±0.00559c	0.11787±0.00822gh	0.17823±0.00955ef	0.12819±0.00971gh	0.4195±0.02005a	0.14315±0.01412fg	0.20792±0.00504cde	0.09423±0.00077hi	0.00612±0.00198j	0.0018±0.00103j	0.18626±0.01647e	0.06156±0.00306i	0.00056±0.00024j	-	0.00137±0.00053j	-	0.14065±0.00465g	0.39739±0.01366ab
575	Tetracosahexaenoic acid	Fatty acids and conjugates	C24H36O2	81247-23-6	0.00215±0.00042bcde	0.00182±0.00021bcde	0.00087±0.00021e	0.00249±0.00123bcd	0.00215±0.00023bcde	0.00191±0.00069bcde	0.00114±0.00044de	0.00217±0.00124bcde	0.00121±0.00026de	0.00153±0.00059cde	0.003±0.00064bc	0.00134±0.00043de	0.00175±0.00029bcde	0.00116±0.00032de	0.00172±0.00044bcde	0.0013±0.00057de	0.00575±0.00033a	0.00148±0.00013de	0.00173±0.00042bcde	0.00169±0.0005bcde	0.0021±0.00107bcde	0.00187±0.00037bcde	0.00261±0.00054bcd	0.00304±0.00085b
576	2-Hydroxypyridine	Organoheterocyclic compounds	C5H5NO	142-08-5	0.19585±0.00904ab	0.18665±0.0062bc	0.18471±0.00548bc	0.17601±0.00502bcd	0.16961±0.00481cdef	0.21725±0.02858a	0.17035±0.00185cde	0.17673±0.01493bcd	0.14505±0.00677gh	0.14282±0.01506gh	0.14958±0.00359efgh	0.13113±0.00958h	0.15744±0.00051defg	0.14486±0.00119gh	0.1561±0.00587defg	0.14628±0.00743fgh	0.1519±0.0107efgh	0.14367±0.0044gh	0.14642±0.00153efgh	0.13354±0.01108gh	0.14106±0.01165gh	0.14189±0.00563gh	0.14794±0.005efgh	0.13972±0.00245gh
577	1-(4-Fluorophenyl)-3H-[1,3]thiazolo[3,4-a]benzimidazole	Others	C15H11FN2S	136994-91-7	0.1255±0.00832ghi	0.11735±0.01087ij	0.1462±0.01506efghi	0.09034±0.00363j	0.11962±0.00033hij	0.14842±0.02103defgh	0.17014±0.01387cde	0.14112±0.01689efghi	0.16603±0.00396def	0.13066±0.01651ghi	0.16746±0.00829cdef	0.12832±0.01204ghi	0.14655±0.00662efghi	0.12779±0.00214ghi	0.21292±0.01117b	0.14447±0.00362efghi	0.2203±0.02101b	0.15018±0.00374defg	0.17689±0.01262cd	0.14197±0.0109efghi	0.178±0.01732cd	0.13797±0.00396fghi	0.26938±0.01367a	0.19568±0.0024bc
578	Ile Glu Asp	Amino acids, peptides, and analogues	C15H25N3O8		0.25489±0.01047b	0.21284±0.00615c	0.25871±0.01111b	0.06067±0.00116gh	0.25277±0.01501b	0.15126±0.01461e	0.25809±0.00332b	0.06287±0.00506gh	0.24046±0.01475b	0.05694±0.0059h	0.29715±0.00702a	0.07226±0.00974fgh	0.25729±0.00502b	0.09076±0.00299f	0.08174±0.00452fg	0.01304±0.00063ij	0.18758±0.01739d	0.02185±0.00194ij	0.00163±0.00013j	0.00179±0.00043j	0.02362±0.00121i	0.00691±0.00028ij	0.31347±0.01415a	0.06249±0.00063gh
579	5-Methyldodecanoylcarnitine	Lipids and lipid-like molecules	C20H39NO4		0.16737±0.00436e	0.19698±0.00914cd	0.3227±0.00448a	0.16747±0.00816e	0.17833±0.00689de	0.20787±0.02785c	0.26858±0.0094b	0.15433±0.01315efg	0.17092±0.00848e	0.13676±0.01137fgh	0.31181±0.0096a	0.13466±0.00885ghi	0.17154±0.00303e	0.13556±0.00101ghi	0.12137±0.00402hij	0.11071±0.0066ij	0.20781±0.01423c	0.13801±0.00577fgh	0.11547±0.00986hij	0.10288±0.00814j	0.11313±0.00782hij	0.1139±0.0065hij	0.15761±0.00573efg	0.16085±0.00974ef
580	(9E)-Heptadec-9-enoylcarnitine	Lipids and lipid-like molecules	C24H45NO4		0.33091±0.01468c	0.18083±0.00746e	0.24995±0.01054d	0.11218±0.00313f	0.34962±0.01614c	0.4421±0.05148b	0.1644±0.00392e	0.07023±0.00512g	0.17316±0.00555e	0.07504±0.00822g	0.40688±0.00898b	0.08467±0.00699fg	0.26644±0.00918d	0.06546±0.00223g	0.01318±0.00259h	-	0.53258±0.02849a	0.09187±0.00615fg	-	-	0.00512±0.00056h	0.00124±0.00059h	0.17897±0.00441e	0.53383±0.01291a
581	Osmundalactone	Organoheterocyclic compounds	C6H8O3	69308-39-0	0.1567±0.0062gh	0.19045±0.00654f	0.2456±0.0079cd	0.14585±0.0064h	0.17599±0.00393fg	0.22574±0.02807de	0.26616±0.0038c	0.18022±0.01538fg	0.27161±0.01621c	0.18029±0.01815fg	0.20331±0.00601ef	0.14157±0.01h	0.18214±0.00208fg	0.17894±0.00453fg	0.07134±0.0026i	0.03479±0.00105jk	0.31407±0.02872b	0.22795±0.00942de	0.0103±0.00013k	0.00867±0.00109k	0.06415±0.00499ij	0.06911±0.00301i	0.44415±0.01742a	0.22197±0.00361de
582	Anofinic acid	Organoheterocyclic compounds	C12H12O3	34818-56-9	0.11608±0.00579de	0.08759±0.00265defg	0.09254±0.00424defg	0.07956±0.00101efg	0.11521±0.00594def	0.16699±0.02047c	0.07321±0.0004efg	0.07091±0.00545efg	0.06009±0.00314g	0.05875±0.00487g	0.06567±0.00187fg	0.05768±0.00397g	0.08873±0.00137defg	0.07129±0.00208efg	0.10155±0.00556defg	0.07591±0.00089efg	1.31027±0.08911a	0.62112±0.01906b	0.13458±0.00194cd	0.1772±0.01378c	0.17964±0.01107c	0.07469±0.00301efg	0.102±0.00492defg	0.06853±0.00113efg
583	Pentadecanedioylcarnitine	Lipids and lipid-like molecules	C22H41NO6		0.1748±0.0058ef	0.29072±0.01179c	0.41666±0.0088b	0.2235±0.00353d	0.20183±0.00663de	0.29603±0.04119c	0.30683±0.00172c	0.14922±0.01523fgh	0.22759±0.00916d	0.14546±0.01364fghi	0.5218±0.02109a	0.16677±0.01011fg	0.22324±0.0076d	0.12607±0.00474hi	0.00938±0.00085k	0.00397±0.0006k	0.11679±0.00864i	0.05804±0.00354j	0.00168±0.00079k	0.00107±0.00066k	0.00489±0.00047k	0.0016±0.00051k	0.14212±0.00703ghi	0.41786±0.00905b
584	15(S)-Hydroxyeicosatrienoic acid	Lipids and lipid-like molecules	C20H34O3	13-16-1	0.17946±0.00697hi	0.32968±0.01892c	0.45869±0.01191b	0.25933±0.01082e	0.21769±0.00642fg	0.31188±0.04432cd	0.3173±0.00305cd	0.16964±0.01569hij	0.23591±0.01547ef	0.17784±0.01392hi	0.51262±0.01244a	0.19972±0.01446gh	0.22415±0.00443fg	0.133±0.005k	0.01358±0.00066m	0.0093±0.00128m	0.15472±0.0137ijk	0.07076±0.00285l	0.00518±0.00067m	0.00653±0.00088m	0.00861±0.00088m	0.00627±0.00131m	0.14391±0.00585jk	0.29405±0.00622d
585	4-(4-Nitrobenzyl)pyridine	Benzenoids	C12H10N2O2	1083-48-3	0.21307±0.01018ab	0.17895±0.01055defg	0.16802±0.00569fg	0.17795±0.00157defg	0.19606±0.00429bcdef	0.23996±0.02807a	0.18809±0.00223bcdefg	0.21541±0.01442ab	0.16263±0.00584g	0.17421±0.01651efg	0.18395±0.00563cdefg	0.17506±0.01928efg	0.21133±0.02106abc	0.1866±0.00069bcdefg	0.1595±0.00531g	0.20059±0.01247bcde	0.18115±0.01252defg	0.16514±0.00693g	0.07401±0.0015h	0.0575±0.00513h	0.19508±0.0151bcdef	0.19758±0.00384bcde	0.19907±0.00446bcde	0.20422±0.00341bcd
586	3-Oxodecanoic acid	Organic acids and derivatives	C10H18O3	13283-92-6	0.22155±0.00811fg	0.28647±0.01172d	0.37458±0.00864b	0.23802±0.0058ef	0.23832±0.0069ef	0.33678±0.04451c	0.26643±0.0043de	0.17082±0.01328h	0.22067±0.00835fg	0.17772±0.0187h	0.4939±0.01128a	0.19285±0.01378gh	0.22469±0.00291f	0.12898±0.00157i	0.03353±0.00047j	0.0256±0.00097j	0.17903±0.01278h	0.10163±0.00388i	0.02174±0.00083j	0.01814±0.00142j	0.03025±0.00219j	0.0296±0.00124j	0.16686±0.00644h	0.35588±0.00943bc
587	Palmitic acid	Fatty acids and conjugates	C16H32O2	21096	0.14538±0.00736efg	0.13689±0.00435efghij	0.13373±0.0092fghij	0.13218±0.00852fghij	0.12626±0.00584ghij	0.15824±0.02175ef	0.13475±0.00961efghij	0.14225±0.00927efgh	0.11137±0.00496j	0.11592±0.01872hij	0.26606±0.00812d	0.11426±0.00882ij	0.14532±0.00521efg	0.14226±0.00678efgh	0.16146±0.00703e	0.13568±0.00235efghij	0.13382±0.00841fghij	0.12564±0.01139ghij	0.59787±0.0029a	0.35074±0.02507c	0.13279±0.01131fghij	0.13557±0.0106efghij	0.13921±0.00475efghi	0.3902±0.00558b
588	MG(19:0/0:0/0:0)	Lipids and lipid-like molecules	C22H44O4		0.18953±0.00829gh	0.29907±0.01881d	0.44714±0.0091b	0.21427±0.00247fg	0.44594±0.012b	0.36116±0.05401c	0.31562±0.00418d	0.13586±0.01166ij	0.24855±0.01356ef	0.13381±0.01361ij	0.59262±0.00641a	0.15795±0.01349hi	0.25464±0.00216e	0.12062±0.00105j	0.01694±0.00111kl	0.00371±0.00051kl	0.15854±0.01106hi	0.03689±0.00343k	0.00144±0.00005l	0.00184±0.00023l	0.00838±0.00171kl	0.00608±0.00051kl	0.14954±0.0014ij	0.15097±0.00686ij
589	4-Hydroxyphenylpyruvic acid	Benzenoids	C9H8O4	156-39-8	0.15891±0.01002de	0.11453±0.00534efg	0.11829±0.0039efg	0.09869±0.00349fg	0.14026±0.00402def	0.2084±0.02771c	0.09074±0.00169g	0.08769±0.00636g	0.07399±0.00278g	0.07391±0.00808g	0.07883±0.00193g	0.06995±0.00436g	0.10469±0.00219fg	0.08381±0.00135g	0.11157±0.00393efg	0.08556±0.00116g	1.20455±0.08592a	0.58262±0.01526b	0.1426±0.0008def	0.18038±0.01444cd	0.18329±0.01012cd	0.08343±0.00249g	0.1128±0.00515efg	0.08246±0.00361g
590	Leukotriene B4	Fatty acids and conjugates	C20H32O4	71160-24-2	0.21399±0.00607gh	0.36553±0.01859d	0.52669±0.0208b	0.24335±0.00757fg	0.26502±0.00808ef	0.40677±0.04806c	0.38325±0.00206cd	0.15632±0.01149ij	0.28772±0.01352e	0.16028±0.01261ij	0.58354±0.01838a	0.18412±0.01408hi	0.29367±0.00497e	0.13228±0.00068jk	0.01978±0.00053l	0.013±0.001l	0.13369±0.00836jk	0.04139±0.00088l	0.0135±0.0006l	0.01228±0.00195l	0.01443±0.00102l	0.01365±0.00063l	0.10947±0.00058k	0.22408±0.00537g
591	Suberic acid	Fatty acids and conjugates	C8H14O4	505-48-6	0.17552±0.00752ij	0.21238±0.00756fgh	0.27995±0.00957cd	0.16987±0.00336ij	0.20183±0.00443ghi	0.27729±0.03621cd	0.29593±0.00091c	0.20161±0.01608ghi	0.29843±0.01555c	0.20306±0.01926ghi	0.23081±0.00608efg	0.16127±0.01137j	0.21389±0.00289fgh	0.19631±0.00556hi	0.07473±0.00307k	0.03802±0.00103lm	0.3333±0.03201b	0.23851±0.00934ef	0.01092±0.00021m	0.0097±0.0007m	0.06233±0.00478kl	0.07098±0.00301kl	0.46552±0.02398a	0.25582±0.0057de
592	Hexaethylene glycol	Organic oxygen compounds	C12H26O7	2615-15-8	0.21866±0.02131ab	0.20994±0.0057abc	0.2023±0.00889abc	0.19825±0.00981abc	0.18837±0.00265abc	0.22784±0.04098a	0.1917±0.00634abc	0.21815±0.024ab	0.17289±0.00841bc	0.17165±0.00673bc	0.18658±0.00374abc	0.16472±0.01042c	0.17807±0.00487abc	0.17686±0.00727bc	0.19026±0.01582abc	0.17606±0.01386bc	0.18417±0.00715abc	0.177±0.01031bc	0.18932±0.00583abc	0.18848±0.01039abc	0.18196±0.01336abc	0.19045±0.007abc	0.1977±0.00535abc	0.18874±0.00548abc
593	Hexadecanedioic acid	Fatty acids and conjugates	C16H30O4	505-54-4	0.14481±0.00414fghi	0.15598±0.00905efgh	0.19496±0.00054d	0.13938±0.00757ghij	0.1395±0.00693ghij	0.18146±0.02491de	0.1655±0.00119defg	0.13874±0.00938ghij	0.12887±0.00506hijk	0.11956±0.01031ijk	0.17404±0.0044def	0.11112±0.01049jk	0.14436±0.00309fghi	0.12125±0.00069ijk	0.34356±0.00968b	0.10566±0.00526k	0.25287±0.01729c	0.13907±0.00262ghij	0.11757±0.00187ijk	0.33911±0.02974b	0.12725±0.00866hijk	0.11477±0.00437ijk	0.16125±0.0054efg	0.8667±0.02725a
594	2,2,6,6-Tetramethyl-4-piperidinol	Organoheterocyclic compounds	C9H19NO		0.20931±0.00778ab	0.20357±0.00957bc	0.20171±0.00566bcd	0.19616±0.0067bcde	0.19079±0.00569bcdef	0.23349±0.02769a	0.19812±0.00356bcde	0.20942±0.01615ab	0.16914±0.00718fg	0.17198±0.01704efg	0.18041±0.00469cdefg	0.159±0.01222g	0.18613±0.00078bcdef	0.17667±0.00385defg	0.19756±0.00841bcde	0.1873±0.0069bcdef	0.19156±0.01229bcdef	0.18±0.0064cdefg	0.19443±0.00133bcdef	0.18264±0.01451cdefg	0.19241±0.01447bcdef	0.19624±0.00759bcde	0.20553±0.00715bc	0.19217±0.00086bcdef
595	DG(8:0/13:0/0:0)	Lipids and lipid-like molecules	C24H46O5		0.21772±0.00755fg	0.35474±0.01337d	0.51819±0.00119b	0.24751±0.01092f	0.24582±0.00811f	0.30361±0.04061e	0.39729±0.00753c	0.18765±0.01849gh	0.29885±0.01266e	0.17951±0.01594h	0.67573±0.02302a	0.23509±0.01875f	0.32093±0.00437e	0.16983±0.00371h	0.01618±0.00041j	0.00623±0.00079j	0.09701±0.00557i	0.02277±0.00205j	0.00649±0.00066j	0.00633±0.00017j	0.00602±0.00116j	0.00707±0.00084j	0.19469±0.0063gh	0.22735±0.00449f
596	12-Ketodeoxycholic acid	Lipids and lipid-like molecules	C24H38O4	5130-29-0	0.29088±0.01036b	0.20803±0.00806cd	0.23808±0.00446c	0.14477±0.00271fghi	0.30476±0.00817b	0.30143±0.0398b	0.18259±0.00327def	0.15283±0.01312fghi	0.16279±0.00845efghi	0.12211±0.01081hi	0.18689±0.00764def	0.11874±0.0147i	0.20497±0.00408cde	0.12879±0.0039hi	0.18257±0.00558def	0.1445±0.00427fghi	0.81036±0.06485a	0.15804±0.00291fghi	0.15384±0.00551fghi	0.12411±0.01318hi	0.16484±0.00905defgh	0.13644±0.00747ghi	0.17931±0.01126defg	0.13214±0.00214hi
597	(R)-N-Methylsalsolinol	Organoheterocyclic compounds	C11H15NO2	53622-84-7	0.2229±0.00797abc	0.2193±0.00058abc	0.21724±0.00356bcd	0.21184±0.00273bcd	0.19738±0.00413cde	0.24879±0.02864a	0.20804±0.00368bcd	0.22801±0.01621ab	0.18848±0.01296de	0.18924±0.01934de	0.18916±0.00894de	0.17061±0.0084e	0.20369±0.00808bcd	0.18932±0.0038de	0.21169±0.01086bcd	0.20555±0.01575bcd	0.20035±0.01975bcde	0.19868±0.00904bcde	0.21042±0.01027bcd	0.19985±0.01454bcde	0.20371±0.01085bcd	0.20601±0.00729bcd	0.21456±0.00957bcd	0.20007±0.00776bcde
598	14S-Methyl-1-octadecene	Hydrocarbons	C19H38	99493-42-2	0.17653±0.00214d	0.34527±0.15134bc	0.23094±0.03931cd	0.17712±0.01957d	0.1917±0.04533cd	0.18594±0.02058cd	0.20043±0.05085cd	0.2008±0.02399cd	0.18757±0.0102cd	0.13475±0.01048d	0.22335±0.05316cd	0.1426±0.00478d	0.55844±0.00667a	0.15965±0.01218d	0.19682±0.04299cd	0.17236±0.01159d	0.18942±0.0364cd	0.40659±0.20135ab	0.18395±0.03372cd	0.13664±0.01475d	0.19537±0.02459cd	0.17775±0.02301d	0.25501±0.14231bcd	0.17493±0.03235d
599	Ibopamine	Benzenoids	C17H25NO4	66195-31-1	0.42272±0.0111bc	0.32289±0.00868d	0.42407±0.01499bc	0.07648±0.00244hi	0.41709±0.01757bc	0.19999±0.02278f	0.41882±0.00898bc	0.08141±0.00667hi	0.39604±0.02296c	0.07304±0.00558i	0.54966±0.01198a	0.09499±0.0125ghi	0.44119±0.00696b	0.12097±0.00433g	0.10601±0.00243gh	0.02047±0.00204j	0.28583±0.01998e	0.03104±0.00165j	0.00771±0.00026j	0.00737±0.00029j	0.03694±0.0017j	0.01526±0.0004j	0.57463±0.02624a	0.08106±0.00123hi
600	DG(14:0/20:0/0:0)	Lipids and lipid-like molecules	C37H72O5		0.60081±0.04954ab	0.13212±0.00186f	0.64002±0.0771a	0.05909±0.02208f	0.50049±0.01551bc	0.10951±0.02114f	0.43179±0.06645cd	0.0626±0.00724f	0.37622±0.05939de	0.05146±0.00673f	0.44043±0.06904cd	0.05532±0.00666f	0.40411±0.05298cde	0.06043±0.01251f	0.34999±0.07287de	0.04032±0.00125f	0.3734±0.0451de	0.04368±0.00956f	0.35373±0.05266de	0.04017±0.00706f	0.31848±0.04242e	0.04141±0.00675f	0.451±0.08752cd	0.05683±0.01565f
601	3-Sulfopyruvic acid	Organic acids and derivatives	C3H4O6S	98022-26-5	0.05003±0.04157b	0.04613±0.03178b	0.20241±0.09414ab	0.01994±0.00447b	0.0344±0.01397b	0.25625±0.09897ab	0.10655±0.10974b	0.07351±0.06398b	0.1788±0.14936ab	0.05318±0.02746b	0.24152±0.10698ab	0.04594±0.01454b	0.14406±0.17448ab	0.06131±0.02923b	0.08207±0.04136b	0.0749±0.02473b	0.14931±0.03642ab	0.24583±0.07543ab	0.06001±0.03108b	0.13906±0.12559ab	0.11017±0.0154b	0.08893±0.03079b	0.40877±0.12838a	0.16619±0.09515ab
602	Soyasapogenol A	Lipids and lipid-like molecules	C30H50O4	508-01-0	0.28581±0.0209ab	0.28021±0.0146abc	0.28153±0.00293abc	0.27743±0.03878abcd	0.25607±0.00498bcdef	0.30468±0.03697a	0.26699±0.00727abcde	0.27754±0.02898abc	0.2218±0.00952fg	0.23372±0.01881efg	0.24435±0.00493bcdefg	0.20879±0.01819g	0.24265±0.00403cdefg	0.22971±0.00577efg	0.25701±0.01338bcdef	0.24141±0.01421cdefg	0.23973±0.01692cdefg	0.24077±0.01792cdefg	0.24947±0.00712bcdefg	0.24102±0.01388cdefg	0.24001±0.02144cdefg	0.24615±0.00905bcdefg	0.2472±0.00254bcdefg	0.23459±0.00607defg
603	D-Glucose	Carbohydrates and carbohydrate conjugates	C6H12O6	492-61-5	0.13572±0.0084efgh	0.11288±0.01789fghi	0.13467±0.00834efgh	0.11626±0.00633fghi	0.32502±0.00555d	0.63082±0.0862c	0.08294±0.00223hijk	0.11652±0.01692fghi	0.04417±0.00158ijk	0.04797±0.00319ijk	0.18305±0.02141efg	0.04532±0.00411ijk	0.0957±0.00393hij	0.0708±0.00089hijk	0.00504±0.0022k	0.21668±0.00966e	1.0578±0.13026a	0.86023±0.02872b	0.00501±0.00027k	0.00279±0.00006k	0.1037±0.02325ghi	0.19128±0.00205ef	0.03693±0.00263ijk	0.01383±0.00081jk
604	Eicosadienoic acid	Fatty acids and conjugates	C20H36O2	5598-38-9	0.49566±0.03427e	0.26656±0.01618f	0.62954±0.01194c	0.01882±0.00227h	0.49685±0.03048e	0.09586±0.01531g	0.57742±0.02432d	0.02169±0.00293h	0.59424±0.04808cd	0.01224±0.0021h	0.92637±0.02369a	0.03437±0.00188h	0.69791±0.00283b	0.03488±0.00144h	0.14207±0.00907g	0.00047±0.00019h	0.28718±0.0326f	0.00126±0.00058h	-	-	0.02753±0.00175h	-	0.94626±0.0274a	0.01856±0.00082h
605	Oleic acid	Fatty acids and conjugates	C18H34O2	112-80-1	0.32059±0.01488ab	0.31704±0.01127ab	0.31488±0.0063ab	0.29032±0.00765bcdef	0.29009±0.00728bcdef	0.34609±0.04653a	0.29513±0.00409bcd	0.29902±0.02714bc	0.25236±0.01534efg	0.24725±0.02312g	0.28971±0.01047bcdef	0.23209±0.01688g	0.26937±0.00306cdefg	0.25056±0.00271fg	0.26999±0.0074cdefg	0.25039±0.01313fg	0.29138±0.02253bcde	0.24585±0.00694g	0.25647±0.00423defg	0.24178±0.01949g	0.2534±0.01635efg	0.25661±0.00934defg	0.30448±0.00624bc	0.26399±0.00787cdefg
606	Arlacel A	Others	C24H42O5	9049-98-3	0.28932±0.00944e	0.43051±0.01985c	0.65043±0.02341b	0.28023±0.01404ef	0.3734±0.01051d	0.63407±0.08394b	0.40211±0.00607cd	0.16233±0.02037hi	0.30638±0.01834e	0.18712±0.01514ghi	0.71324±0.01146a	0.20743±0.02129gh	0.36231±0.01354d	0.14283±0.00228i	0.00923±0.00103k	0.00131±0.00048k	0.23472±0.01426fg	0.06303±0.00259j	-	-	0.0023±0.00067k	-	0.17093±0.00721hi	0.37781±0.00501cd
607	Octanal	Organic oxygen compounds	C8H16O	124-13-0	0.3014±0.01942abcd	0.30562±0.00944ab	0.29488±0.00656bcde	0.28357±0.01113bcdef	0.2722±0.00644bcdefg	0.33998±0.04187a	0.28293±0.00355bcdefg	0.30788±0.02601ab	0.25417±0.01312fg	0.25543±0.02492efg	0.26924±0.00779bcdefg	0.24267±0.01538g	0.28283±0.00035bcdefg	0.26383±0.00441defg	0.29563±0.01132bcde	0.27883±0.01615bcdefg	0.27465±0.01671bcdefg	0.26467±0.00786defg	0.28344±0.00301bcdef	0.26511±0.02039cdefg	0.28466±0.02255bcdef	0.2915±0.01234bcdef	0.30518±0.01354abc	0.29116±0.00708bcdef
608	10-oxo-nonadecanoic acid	Fatty acids and conjugates	C19H36O3	820-42-8	0.469±0.11176a	0.33521±0.00845bcd	0.35616±0.03762bc	0.30556±0.01253bcdef	0.30815±0.02004bcdef	0.36502±0.03658b	0.26647±0.0584cdef	0.25106±0.00191def	0.22467±0.03313ef	0.22905±0.03441ef	0.3212±0.02386bcde	0.21903±0.02683f	0.31563±0.05309bcdef	0.25035±0.04498def	0.30752±0.0645bcdef	0.24388±0.01964def	0.30862±0.03551bcdef	0.22837±0.03067ef	0.24673±0.01666def	0.26179±0.03167cdef	0.28124±0.0141bcdef	0.22876±0.01779ef	0.3305±0.02713bcd	0.27477±0.01128bcdef
609	DG(14:0/18:0/0:0)	Lipids and lipid-like molecules	C35H68O5		0.64394±0.05409a	0.21425±0.0111e	0.6301±0.07088a	0.09157±0.01113f	0.51189±0.01324b	0.20807±0.01799e	0.48702±0.05986bcd	0.10608±0.01529f	0.41607±0.04095cd	0.09093±0.00437f	0.48847±0.04901bc	0.08725±0.00664f	0.48564±0.03859bcd	0.10646±0.00769f	0.44547±0.06313bcd	0.07763±0.00213f	0.41916±0.05538cd	0.07449±0.00964f	0.40259±0.0217d	0.07606±0.00542f	0.41642±0.00986cd	0.08119±0.00189f	0.49938±0.03378bc	0.09856±0.00412f
610	Linoleic acid	Fatty acids and conjugates	C18H32O2	60-33-3	0.34718±0.0116bc	0.35012±0.01193bc	0.35973±0.00941b	0.33126±0.01249bcde	0.33849±0.00985bcd	0.40626±0.04803a	0.33059±0.00102bcde	0.32843±0.02613bcdef	0.28347±0.01362ghi	0.27265±0.02439ghi	0.33713±0.01137bcde	0.26132±0.01868i	0.31013±0.00352cdefgh	0.28049±0.0055ghi	0.29521±0.01127efghi	0.26986±0.01105hi	0.3027±0.02305defghi	0.2726±0.01524ghi	0.2819±0.00501ghi	0.26174±0.0185i	0.2779±0.01947ghi	0.27957±0.01081ghi	0.3152±0.01096cdefg	0.2871±0.00687fghi
611	N-Stearoyl GABA	Amino acids, peptides, and analogues	C22H43NO3	52558-71-1	0.2485±0.01031g	0.37804±0.01052ef	0.54823±0.01587d	0.19475±0.0111gh	0.77308±0.02809c	0.3903±0.04908ef	0.38422±0.00838ef	0.09408±0.00472jk	0.34111±0.02085f	0.11722±0.01043ij	1.3895±0.04232a	0.21073±0.01564gh	0.44064±0.00706e	0.14784±0.00109hij	0.03635±0.0009kl	0.00379±0.00032l	0.95858±0.08519b	0.11126±0.00467ij	0.00148±0.00036l	-	0.01682±0.00214l	0.01048±0.0006l	0.59675±0.03397d	0.16941±0.00295hi
612	7-Hydroxyoctanoic acid	Organic acids and derivatives	C8H16O3	17173-14-7	0.25832±0.00964kl	0.37311±0.01061fg	0.47239±0.01193d	0.29004±0.00817ijk	0.24199±0.00732lm	0.27734±0.03589jkl	0.60392±0.0022b	0.43992±0.02781de	0.58852±0.0242b	0.41149±0.03587ef	0.35402±0.01196gh	0.31976±0.02795hi	0.35916±0.00307gh	0.3053±0.00699ij	0.04024±0.00139no	0.01449±0.00095o	0.3483±0.02334gh	0.21375±0.00617m	0.00486±0.00044o	0.0037±0.00034o	0.0442±0.00338no	0.06542±0.00305n	0.80753±0.02409a	0.51671±0.00364c
613	Octadecanamide	Organic acids and derivatives	C18H37NO	124-26-5	1.15161±0.05337a	0.25807±0.00801hi	0.23029±0.01458ij	0.19084±0.00651jk	0.19679±0.00942jk	0.29494±0.03898fgh	0.03452±0.00118m	0.32804±0.02634def	0.31489±0.00984defg	0.35139±0.03968de	0.55179±0.01567c	0.04505±0.00269m	0.18045±0.00505jk	0.09731±0.00196l	0.36134±0.01241de	0.16231±0.00868k	0.31217±0.01916efg	0.27917±0.01057fghi	0.36275±0.01022d	0.02614±0.00137m	0.26645±0.01419ghi	0.2717±0.004ghi	0.02955±0.00122m	1.09146±0.02904b
614	Phenelzine	Benzenoids	C8H12N2	51-71-8	0.48413±0.02329de	0.4613±0.0189ef	0.60389±0.01727c	0.37051±0.01282gh	0.53475±0.01018d	0.64711±0.08353c	0.39968±0.00384fg	0.27279±0.02517i	0.32816±0.01582hi	0.27545±0.02771i	0.19174±0.00509j	0.16991±0.01322jk	0.32593±0.00239hi	0.1973±0.00179j	0.01459±0.00068mn	0.01989±0.0008mn	0.10874±0.00701kl	0.14793±0.00413jk	0.00136±0.0001n	0.00129±0.0001n	0.03818±0.00349mn	0.06706±0.00245lm	1.5991±0.05817a	1.02856±0.02505b
615	L-Carnitine	Organic nitrogen compounds	C7H15NO3	541-15-1	0.36794±0.02426bcd	0.35963±0.00915bcde	0.38541±0.01331b	0.34249±0.00561bcde	0.32835±0.00973cdef	0.45279±0.06007a	0.35957±0.02bcde	0.37152±0.02406bc	0.32012±0.02118cdef	0.305±0.03407ef	0.33525±0.01953bcdef	0.2821±0.02009f	0.33331±0.01508bcdef	0.31391±0.01083def	0.36237±0.02332bcd	0.33176±0.01254bcdef	0.35505±0.02627bcde	0.33946±0.01381bcde	0.34067±0.00935bcde	0.3282±0.03304cdef	0.35123±0.02509bcde	0.34816±0.00642bcde	0.3865±0.00807b	0.34541±0.01029bcde
616	2,6-Dithiopurine	Organoheterocyclic compounds	C5H4N4S2	5437-25-2	0.35731±0.02096bcd	0.3614±0.01819bcd	0.34617±0.00429bcdef	0.35006±0.01123bcdef	0.32572±0.00199cdef	0.42459±0.05485a	0.34696±0.00857bcdef	0.37834±0.03735abc	0.30386±0.00902ef	0.3196±0.03282def	0.32921±0.00216bcdef	0.29695±0.01518f	0.34677±0.00957bcdef	0.33466±0.00187bcdef	0.38145±0.0231ab	0.35946±0.01671bcd	0.35028±0.02819bcde	0.34423±0.02098bcdef	0.36994±0.00166bcd	0.35452±0.02bcde	0.37035±0.03488bcd	0.37797±0.00494abc	0.38089±0.01847ab	0.36599±0.00678bcd
617	Phthalic anhydride	Organoheterocyclic compounds	C8H4O3	85-44-9	0.2376±0.01def	0.18349±0.00359ef	0.20301±0.0039def	0.17456±0.00526ef	0.25658±0.00857de	0.38408±0.04855c	0.16869±0.00112ef	0.16402±0.01368ef	0.13962±0.00603f	0.13904±0.0104f	0.15746±0.00299ef	0.13881±0.00673f	0.2085±0.00488def	0.16825±0.0023ef	0.22332±0.0091def	0.17796±0.00177ef	2.50372±0.19688a	1.20687±0.03506b	0.29405±0.00369cd	0.37888±0.03076c	0.38±0.02596c	0.1754±0.00596ef	0.2383±0.00596def	0.17631±0.00502ef
618	6-O-Acetylaustroinulin	Lipids and lipid-like molecules	C22H36O4	75207-46-4	0.43447±0.01231fg	0.76067±0.03935c	1.05939±0.02633b	0.49926±0.01041ef	0.55135±0.02059de	0.81449±0.11513c	0.77882±0.01196c	0.32884±0.03087hi	0.59103±0.02849d	0.3373±0.03792hi	1.19361±0.0461a	0.38676±0.02811gh	0.61281±0.01255d	0.27268±0.00383ij	0.01916±0.00171kl	0.00371±0.0007l	0.33275±0.02232hi	0.09815±0.00515k	0.00248±0.00034l	0.00206±0.00013l	0.00771±0.00087l	0.00323±0.0015l	0.23998±0.00221j	0.42571±0.01692fg
619	Heptaethylene glycol	Organic oxygen compounds	C14H30O8	5617-32-3	0.42235±0.01036abc	0.42013±0.00472abc	0.41602±0.02206abc	0.414±0.01927abc	0.40099±0.00961abc	0.47684±0.05587a	0.40178±0.0039abc	0.43778±0.04551ab	0.35865±0.0126bc	0.36573±0.02484bc	0.38332±0.00866bc	0.34335±0.03079c	0.38506±0.00831bc	0.36883±0.00379bc	0.39631±0.01787abc	0.38317±0.0161bc	0.39173±0.02874abc	0.36909±0.01673bc	0.41244±0.02017abc	0.37721±0.03663bc	0.41097±0.03074abc	0.39092±0.01974abc	0.41885±0.00485abc	0.39733±0.0151abc
620	Heptadecanoyl carnitine	Lipids and lipid-like molecules	C24H47NO4	106182-29-0	0.20365±0.02841ij	0.49625±0.01183g	1.6014±0.02449b	0.17964±0.00661jk	0.21721±0.00745ij	0.28766±0.03654h	1.36067±0.0349c	0.12324±0.00947klm	0.66285±0.04589ef	0.12991±0.01105kl	1.95829±0.0757a	0.1925±0.01895jk	0.60988±0.00794f	0.26996±0.02104hi	0.07847±0.00853lmn	0.04195±0.00332n	0.79628±0.05062d	0.15084±0.0085jk	0.04345±0.00599n	0.05465±0.0108mn	0.05849±0.00981mn	0.04997±0.00426n	0.69111±0.04706e	0.17097±0.00156jk
621	3-Hydroxyheptadecanoylcarnitine	Lipids and lipid-like molecules	C24H47NO5		0.53591±0.00838fgh	0.77496±0.07672c	1.12346±0.04969b	0.73682±0.0285cde	0.73847±0.01576cde	1.44428±0.23385a	0.59161±0.01533fg	0.39892±0.04019hi	0.45259±0.01277gh	0.46051±0.05131gh	1.07982±0.06059b	0.52549±0.04031fgh	0.62602±0.00824def	0.25549±0.00472i	0.01296±0.00128j	0.00224±0.00048j	0.59526±0.04413efg	0.10374±0.00531j	-	-	0.0039±0.00139j	0.00122±0.00054j	0.2657±0.00844i	0.74102±0.03609cd
622	Palmitic amide	Lipids and lipid-like molecules	C16H33NO	629-54-9	0.83867±0.03695b	0.34249±0.01922hij	0.4177±0.01058e	0.35527±0.007fghij	0.36491±0.01485efghi	0.40131±0.05668efg	0.04827±0.00613l	0.39216±0.0365efgh	0.34778±0.01429ghij	0.41474±0.03453e	0.6115±0.01609c	0.05761±0.0069l	0.30115±0.00356j	0.2105±0.00435k	0.41121±0.02034ef	0.3626±0.02302efghi	0.52117±0.04218d	0.52911±0.01784d	0.41169±0.00437ef	0.0354±0.00619l	0.30063±0.0234j	0.30887±0.0069ij	0.04274±0.00498l	1.10812±0.01821a
623	Dihomo-gamma-linolenic acid	Fatty acids and conjugates	C20H34O2	1783-84-2	0.23482±0.01185defgh	0.17918±0.01322efgh	0.25806±0.00982def	0.04658±0.00329efgh	0.24223±0.00257defg	0.17672±0.02315efgh	0.2215±0.00332defgh	0.02787±0.00176fgh	0.22832±0.01262defgh	0.0264±0.00252fgh	0.67669±0.02264c	0.06409±0.00522efgh	0.43969±0.00694d	0.06564±0.00095efgh	0.05202±0.00228efgh	0.00233±0.0005h	5.87213±0.44949a	0.26838±0.0149de	-	0.00048±0.00029h	0.01285±0.00052gh	0.00208±0.00078h	2.70921±0.06082b	0.05769±0.00284efgh
624	13-OxoODE	Fatty acids and conjugates	C18H30O3	54739-30-9	0.52735±0.01777d	0.75249±0.02445bc	0.90049±0.02217a	0.67728±0.01552c	0.56998±0.01143d	0.9668±0.12688a	0.66379±0.00732c	0.48645±0.03794d	0.5117±0.02545d	0.48469±0.04512d	0.97939±0.03214a	0.54248±0.03926d	0.54659±0.00358d	0.36966±0.00317e	0.17596±0.0067f	0.15387±0.00719f	0.77238±0.06122b	0.32119±0.0133e	0.15489±0.00653f	0.1419±0.01065f	0.15577±0.01311f	0.15247±0.00573f	0.56201±0.01994d	0.71127±0.0145bc
625	3-hydroxypentadecanoyl carnitine	Fatty acids and conjugates	C22H43NO5		0.59208±0.02567efgh	0.67239±0.0362ef	0.88759±0.0257d	0.57656±0.01748efgh	0.69419±0.0354e	1.21362±0.15722bc	0.5682±0.01279fgh	0.34539±0.03156kl	0.49308±0.01749hij	0.36972±0.04kl	1.26164±0.04561b	0.38726±0.02429jkl	0.61221±0.01357efg	0.29942±0.00664l	0.04111±0.00188m	0.01295±0.0017m	1.13401±0.1046c	0.42046±0.02503ijk	0.003±0.00088m	0.00108±0.00056m	0.0217±0.00147m	0.01105±0.00099m	0.537±0.02228ghi	1.78503±0.07087a
626	1H,1'H-2,2'-Disulfanediyl-bis-imidazole	Others	C6H6N4S2		0.65091±0.05295ab	0.61664±0.04233abc	0.5682±0.02079bcde	0.56977±0.01525bcde	0.52918±0.00726cdef	0.68669±0.08765a	0.55091±0.02457cdef	0.61278±0.06228abcd	0.49057±0.01402ef	0.51739±0.05411ef	0.52452±0.00309def	0.46422±0.02346f	0.53974±0.02317cdef	0.5101±0.01132ef	0.57629±0.0381bcde	0.54314±0.01922cdef	0.52443±0.04379def	0.51836±0.03045ef	0.54081±0.01033cdef	0.52784±0.03211cdef	0.55423±0.05499cdef	0.56445±0.00949bcde	0.56927±0.02807bcde	0.55265±0.01588cdef
627	Heptanoic acid	Fatty acids and conjugates	C7H14O2	111-14-8	0.76678±0.03387abc	0.51094±0.02293hi	0.65205±0.02993ef	0.38385±0.01667jk	0.67819±0.02051de	0.50637±0.06286hi	0.67672±0.00341def	0.45671±0.03962ij	0.60121±0.0285fg	0.36157±0.03519k	0.70253±0.0254bcde	0.40523±0.03096jk	0.77481±0.00565ab	0.55601±0.0185gh	0.65407±0.02443ef	0.33934±0.01728k	0.7445±0.0523abcd	0.36185±0.01126k	0.69275±0.01034cde	0.39452±0.02791jk	0.66374±0.05302ef	0.41123±0.01426jk	0.80749±0.02832a	0.45897±0.01315ij
628	Octaethylene glycol	Organic oxygen compounds	C16H34O9	5117-19-1	0.6183±0.03245bcd	0.6256±0.01687bc	0.60815±0.01891bcde	0.5731±0.01959cde	0.56915±0.02683cde	0.72958±0.10176a	0.62903±0.02231bc	0.68267±0.06904ab	0.52641±0.02031de	0.53958±0.0541cde	0.55605±0.01587cde	0.51664±0.05718e	0.57594±0.01552cde	0.55491±0.02474cde	0.62055±0.02819bcd	0.5577±0.04117cde	0.56487±0.03486cde	0.53791±0.02644cde	0.60569±0.02912bcde	0.54929±0.03494cde	0.5673±0.04489cde	0.60186±0.03096bcde	0.61198±0.02215bcde	0.56697±0.03239cde
629	1,3-Octadiene	Hydrocarbons	C8H14	1002-33-1	0.67653±0.03547ab	0.66433±0.01647bc	0.65887±0.01865bc	0.63341±0.02232bcde	0.61706±0.01806bcdef	0.75753±0.08952a	0.63771±0.00937bcd	0.66887±0.05445bc	0.55076±0.0282ef	0.55722±0.04717def	0.5841±0.0161cdef	0.53237±0.0346f	0.61508±0.01231bcdef	0.58269±0.02048cdef	0.66611±0.02193bc	0.61776±0.03338bcdef	0.61872±0.04922bcdef	0.59278±0.02382bcdef	0.6457±0.01006bc	0.59045±0.04762bcdef	0.6279±0.0464bcde	0.63745±0.023bcd	0.66882±0.01995bc	0.63343±0.00643bcde
630	2-Furancarboxaldehyde	Organic oxygen compounds	C5H4O2	98-01-1	0.857±0.04298defg	0.84237±0.04656defg	1.06563±0.05888bc	0.76346±0.0327ghi	0.87336±0.02892defg	1.24946±0.19423a	0.93932±0.02832cde	0.7968±0.0738fgh	0.88783±0.0289defg	0.83103±0.07448efgh	0.75644±0.02174ghi	0.70317±0.05197hi	0.8979±0.02152def	0.65736±0.0139i	0.10133±0.004jk	0.20942±0.00694j	0.18242±0.01327jk	0.16023±0.00494jk	0.08096±0.00225jk	0.07481±0.00529k	0.19836±0.01675jk	0.2086±0.00666j	0.9679±0.03989cd	1.17497±0.00786ab
631	Ala Gly Arg Arg	Amino acids, peptides, and analogues	C17H34N10O5		0.70669±0.05916abc	0.67407±0.04784abcd	0.6643±0.00967bcde	0.65619±0.04364bcde	0.62654±0.02296cdef	0.77884±0.12055a	0.64549±0.01846bcde	0.73585±0.07448ab	0.58931±0.02446def	0.56325±0.02734ef	0.61248±0.00898cdef	0.52817±0.04775f	0.6305±0.01747bcdef	0.59204±0.02291def	0.6642±0.032bcde	0.62997±0.04156bcdef	0.65004±0.04163bcde	0.59271±0.02382def	0.66945±0.03291bcde	0.5906±0.03365def	0.65559±0.05678bcde	0.66574±0.0287bcde	0.7028±0.01504abc	0.64822±0.01018bcde
632	11'-Carboxy-alpha-chromanol	Lipids and lipid-like molecules	C26H42O4		0.91521±0.04436b	0.66682±0.02563cd	0.75133±0.03912c	0.47345±0.03096efghi	0.98152±0.02996b	0.95273±0.0981b	0.58521±0.00705def	0.50688±0.03441efghi	0.51261±0.02798efghi	0.39659±0.02535hi	0.5959±0.03631de	0.39279±0.047i	0.66712±0.00667cd	0.42182±0.01508ghi	0.60054±0.01861de	0.48297±0.01999efghi	2.48514±0.22794a	0.5172±0.01914efghi	0.50907±0.01157efghi	0.4116±0.03912hi	0.53936±0.04019defgh	0.45778±0.02036efghi	0.56228±0.01476defg	0.44264±0.00945fghi
633	Behenoylglycine	Amino acids, peptides, and analogues	C24H47NO3	14246-59-4	0.26286±0.01403de	0.21922±0.00769de	0.28704±0.00581de	0.06717±0.00769e	0.28629±0.0123de	0.26216±0.03116de	0.21248±0.00409de	0.03164±0.00261e	0.22639±0.01424de	0.03239±0.00235e	0.9224±0.04721c	0.09326±0.00944e	0.55643±0.00999cd	0.08749±0.00259e	0.03964±0.00188e	0.00163±0.00035e	9.04205±0.88367a	0.44353±0.03068de	-	-	0.00852±0.00031e	0.00187±0.00043e	4.15644±0.06067b	0.07795±0.00488e
634	(2S,3R)-3-Hydroxy-2-methylbutanoic acid	Fatty acids and conjugates	C5H10O3	71526-30-2	0.70776±0.02255defgh	0.597±0.0211jkl	0.74793±0.01515cdef	0.49831±0.00592l	0.61123±0.00994hijk	0.69814±0.10346efghi	0.8052±0.01322cd	0.63471±0.05914hijk	0.79616±0.02649cde	0.60519±0.063ijk	0.73581±0.01517cdefg	0.57233±0.0408kl	0.68239±0.00065fghij	0.57584±0.01344kl	0.92349±0.03425b	0.61816±0.0281hijk	0.94714±0.06407b	0.64443±0.02022ghijk	0.75102±0.01155cdef	0.61249±0.05355hijk	0.77015±0.06142cdef	0.6119±0.02058hijk	1.18809±0.03135a	0.81568±0.01603c
635	13-Docosenamide	Lipids and lipid-like molecules	C22H43NO		0.30484±0.01811de	0.31081±0.00495de	0.33502±0.02493d	0.27214±0.00583efg	0.24375±0.00659fghij	0.29538±0.04519def	1.18699±0.01956a	0.28911±0.01917defg	0.29363±0.0241def	0.27032±0.02096efg	0.26814±0.0186efgh	0.66457±0.06029c	0.26499±0.00759efghi	0.20479±0.01856j	0.26523±0.01373efghi	0.2106±0.01049ij	0.23499±0.01843ghij	0.21185±0.00212hij	0.23889±0.01211fghij	0.21171±0.0213hij	0.24629±0.01303fghij	0.21212±0.01704hij	0.90102±0.02668b	0.26515±0.01311efghi
636	SN-38	Alkaloids and derivatives	C22H20N2O5	86639-52-3	0.75992±0.04003efgh	0.6652±0.03954hij	0.80867±0.02827defg	0.48931±0.02217k	0.64246±0.00999ij	0.74352±0.07492fghi	0.86378±0.02532cde	0.69825±0.06454hij	0.86697±0.0484cd	0.6758±0.0683hij	0.83694±0.02802cdef	0.63162±0.05336j	0.73916±0.00699fghi	0.60953±0.01023j	1.01067±0.02859b	0.67654±0.01811hij	1.02439±0.0576b	0.71418±0.02698ghij	0.82344±0.02989cdef	0.66632±0.05588hij	0.87165±0.0713cd	0.65792±0.02434hij	1.28395±0.01545a	0.92075±0.00982bc
637	7(14)-Bisabolene-2,3,10,11-tetrol	Lipids and lipid-like molecules	C15H28O4	122470-42-2	1.05329±0.03905bcde	1.07552±0.06014abcd	1.16332±0.04142ab	1.00408±0.03907cdefgh	1.034±0.0133bcdef	1.22176±0.16316a	1.0738±0.01287bcd	1.06722±0.05913bcd	0.96196±0.04429defghi	0.91706±0.07761efghi	1.14733±0.02772abc	0.85773±0.06499hi	1.01567±0.00692cdefg	0.89101±0.01177fghi	0.94146±0.01666defghi	0.85767±0.04387hi	1.03601±0.0965bcdef	0.91937±0.03706efghi	0.88121±0.01478ghi	0.82647±0.08368i	0.88906±0.07929fghi	0.91222±0.05048efghi	1.06842±0.03401bcd	1.03028±0.02595bcdef
638	Carindone	Lipids and lipid-like molecules	C31H44O6	38045-62-4	0.98328±0.27386bcdef	1.01633±0.0853bcdef	0.83967±0.25903cdef	0.68315±0.12735def	1.21744±0.28388abcde	0.88101±0.31908cdef	1.90608±0.31482a	0.60411±0.15925ef	1.22397±0.39545abcde	0.51123±0.06069ef	1.56064±0.3102abc	0.35003±0.02076f	1.9112±0.47584a	0.72682±0.19188def	1.50912±0.68019abc	0.55648±0.17578ef	1.01124±0.22567bcdef	0.54149±0.0507ef	1.69771±0.2854ab	0.3188±0.03565f	1.40036±0.40805abcd	0.57725±0.12589ef	1.68398±0.60709ab	0.54757±0.09361ef
639	DG(8:0/15:0/0:0)	Lipids and lipid-like molecules	C26H50O5		1.22201±0.06084fg	1.8343±0.02998cd	2.65832±0.0806b	1.22852±0.09614fg	1.33247±0.05207f	1.5817±0.20002e	2.02585±0.01327c	0.92597±0.07609hi	1.60358±0.11891e	0.88873±0.08065i	3.54108±0.16936a	1.19687±0.10998fg	1.74881±0.02278de	0.78198±0.03335i	0.05876±0.00372jk	0.00523±0.00086k	0.21582±0.01687j	0.0307±0.00439jk	-	0.00137±0.00052k	0.00864±0.0011k	0.00101±0.00028k	0.93773±0.07617hi	1.09487±0.01768gh
640	Caprylic acid	Fatty acids and conjugates	C8H16O2	124-07-2	1.49229±0.06052bcd	0.9833±0.04675hi	1.2658±0.06475f	0.69451±0.03421l	1.32994±0.05211ef	0.93262±0.12022i	1.35195±0.02159def	0.86727±0.08258ijk	1.22397±0.06808fg	0.68346±0.06318l	1.42131±0.03679cde	0.76853±0.06149jkl	1.55874±0.01751abc	1.09439±0.03133gh	1.45751±0.06188bcde	0.68851±0.03708l	1.58366±0.10896ab	0.74471±0.01673kl	1.59606±0.01657ab	0.89864±0.06301ij	1.46087±0.10172bcde	0.86034±0.02583ijk	1.6786±0.05236a	0.87738±0.02767ijk
641	Bourgeanic acid	Fatty acids and conjugates	C22H42O5		1.45303±0.05013g	2.51149±0.09331cd	3.53304±0.07388b	1.92875±0.02828e	1.71227±0.05212f	2.32193±0.26781d	2.54431±0.00872c	1.37146±0.12599gh	1.9334±0.07541e	1.35225±0.12497gh	4.0777±0.09815a	1.56011±0.14422fg	1.94229±0.02323e	1.08244±0.01078i	0.08476±0.00262kl	0.01843±0.00013kl	0.66705±0.04017j	0.22659±0.0135k	0.00996±0.00125l	0.00946±0.00095l	0.02232±0.00196kl	0.01079±0.00055l	1.17277±0.04282hi	1.95948±0.06928e
642	5Z-Dodecenoic acid	Fatty acids and conjugates	C12H22O2	2430-94-6	1.6228±0.07494abc	1.59235±0.05686bcd	1.58345±0.0538bcde	1.52455±0.05773bcdefg	1.46593±0.03012cdefg	1.80553±0.22282a	1.52817±0.03163bcdef	1.59283±0.11997bcd	1.33233±0.05966fgh	1.32022±0.1168gh	1.38026±0.03954efgh	1.2479±0.08972h	1.46391±0.02445cdefg	1.38177±0.04933efgh	1.62882±0.04232abc	1.44743±0.07563cdefgh	1.48126±0.10165cdefg	1.41182±0.05471defgh	1.53066±0.02068bcdef	1.49024±0.12212cdefg	1.49212±0.11596cdefg	1.50268±0.05333cdefg	1.5856±0.04541bcde	1.71466±0.02641ab
643	5'-Carboxy-gamma-chromanol	Organoheterocyclic compounds	C18H26O4	1221262-11-8	2.16659±0.08606efg	1.63723±0.06863fghi	1.77911±0.04803fghi	1.5397±0.02502ghi	2.25052±0.09487def	3.35013±0.37731c	1.4495±0.01802hi	1.41649±0.11707hi	1.225±0.07115hi	1.18302±0.10221i	1.36342±0.05554hi	1.17676±0.08306i	1.71732±0.00339fghi	1.3816±0.01966hi	1.75973±0.07471fghi	1.38427±0.0135hi	15.30333±1.0702a	8.36883±0.34276b	2.21748±0.04729def	2.77192±0.24167cde	2.86501±0.21008cd	1.36642±0.04172hi	1.83959±0.05698fgh	1.44789±0.04004hi
644	3-Hydroxydodecanoic acid	Organic acids and derivatives	C12H24O3	45162-48-9	3.33284±0.17173abcd	3.26791±0.05311abcd	3.09017±0.08807bcdef	3.0513±0.09437bcdef	2.9861±0.04535cdefg	3.69156±0.40476a	3.14438±0.0427bcdef	3.37863±0.32256abc	2.72392±0.1942fg	2.7854±0.22022efg	2.83448±0.09272efg	2.62043±0.21389g	3.02737±0.02084cdefg	2.94273±0.06846defg	3.39048±0.07166abc	3.15864±0.1723bcde	3.14143±0.2362bcdef	3.02962±0.12479cdefg	3.35428±0.0483abcd	3.12153±0.22546bcdef	3.33068±0.20996abcd	3.37232±0.14902abc	3.47601±0.10867ab	3.16124±0.03591bcde
645	Isobutyrylglycine	Amino acids, peptides, and analogues	C6H11NO3	15926-18-8	5.51932±0.25076a	5.23538±0.16503ab	5.13921±0.14942abc	4.83838±0.18627bcd	4.45305±0.17221d	5.39284±0.74784ab	4.42937±0.03765de	4.52216±0.40696cd	3.62005±0.14322fg	3.52132±0.4237fgh	3.64074±0.09667fg	3.1915±0.24734fgh	3.72372±0.00694fg	3.47223±0.01244fgh	3.81894±0.12644ef	3.54147±0.20095fgh	3.52158±0.26178fgh	3.27685±0.09327fgh	3.46373±0.04168fgh	3.12878±0.28682gh	3.15825±0.24901gh	3.12975±0.12625gh	3.15882±0.07764gh	2.9405±0.04696h
646	MG(18:0/0:0/0:0)	Lipids and lipid-like molecules	C21H42O4	22610-61-3	6.15306±1.36691a	4.37037±0.12716bcde	4.96403±0.5876ab	3.86581±0.17899bcde	4.08582±0.16685bcde	4.62578±0.4096bc	3.71036±0.76801cde	3.61451±0.09267cde	3.14127±0.45126e	3.16773±0.33149e	4.23483±0.3686bcde	3.15805±0.32685e	4.31658±0.73212bcde	3.33413±0.50868de	4.21636±0.81348bcde	3.49905±0.28383cde	4.14454±0.57006bcde	3.15383±0.39274e	3.53318±0.24487cde	3.6714±0.40013cde	3.91571±0.15892bcde	3.28716±0.1972de	4.48665±0.18913bcd	3.66787±0.26264cde
647	MG(0:0/16:0/0:0)	Lipids and lipid-like molecules	C19H38O4	23470-00-0	6.22998±1.40101a	4.69654±0.15008bcd	4.94065±0.55275abc	4.35408±0.20296bcdef	4.20512±0.2766bcdef	5.11396±0.55389ab	3.83727±0.86243bcdef	3.70428±0.04967cdef	3.25473±0.50363f	3.32886±0.4042ef	4.29966±0.25285bcdef	3.25107±0.33561f	4.42185±0.71367bcdef	3.6734±0.60776cdef	4.59054±0.87939bcde	3.65074±0.27303cdef	4.34103±0.56217bcdef	3.38367±0.43589def	3.70617±0.20894cdef	3.94535±0.46544bcdef	4.13654±0.22511bcdef	3.41762±0.2455def	4.7802±0.31971bc	3.92242±0.14641bcdef
648	1,11-Undecanedicarboxylic acid	Fatty acids and conjugates	C13H24O4	505-52-2	4.8941±0.1905ab	4.75816±0.16215bcd	4.86963±0.13064abc	4.52565±0.14666bcde	4.48751±0.07207bcde	5.4506±0.6852a	4.72166±0.03518bcde	4.88426±0.37061abc	4.1221±0.21281ef	4.13252±0.35769def	4.48503±0.12697bcde	3.82202±0.27696f	4.44331±0.03504bcdef	4.13644±0.08138def	4.59628±0.1386bcde	4.25561±0.23103cdef	4.55908±0.37814bcde	4.21775±0.17044def	4.40611±0.07237bcdef	4.10505±0.34973ef	4.39798±0.34445bcdef	4.4694±0.15933bcde	4.88988±0.14697ab	4.55994±0.07246bcde
