# Supplementary material for: Differential Non-Volatile Metabolomics in High- and Low-Alcohol Strong-Flavor Baijiu by Non-Targeted Approach
Source: Foods. 2025 Dec 22;15(1):37. doi: 10.3390/foods15010037 (PMC12785947; doi:10.3390/foods15010037)
Supplement: Supplementary file 1 [file foods-15-00037-s001.zip › Table S2.xlsx]

## Sheet: Table S2 Critical metabolites 
No.	Component name	MZLM3-H	MZLM3-L	MZLM6-H	MZLM6-L	MZLM9-H	MZLM9-L	TZL-H	TZL-L	HZL-H	HZL-L	SGJF-H	SGJF-L	SGSF-H	SGSF-L	HLZM-H	HLZM-L	SH-H	SH-L	HLQH-H	HLQH-L	HLMX-H	HLMX-L	GY-H	GY-L
1	Methyl linoleate	0.03338±0.00697	0.20449±0.01965	0.69153±0.02793	0.05571±0.01194	0.05327±0.0172	0.15024±0.04459	0.54247±0.02588	0.0381±0.00862	0.24676±0.02554	0.02875±0.00848	0.69186±0.02192	0.0592±0.01164	0.17361±0.17361	0.07569±0.01261	0±0	0±0	0.14803±0.01196	0.03039±0.00532	0±0	0±0	0±0	0±0	0.16366±0.00233	0.06684±0.00242
2	Musabalbisiane A	0.57421±0.0313	0.45309±0.01321	0.5424±0.01761	0.09579±0.02124	0.6752±0.06741	0.40812±0.08366	0.70176±0.02636	0.12682±0.01519	0.64394±0.03013	0.12001±0.01032	0.93007±0.05519	0.20344±0.0163	0.89661±0.89661	0.28496±0.03541	0.22308±0.02274	0.01283±0.00405	0.58582±0.09521	0.03946±0.00891	0±0	0±0	0.03908±0.00656	0±0	1.03009±0.01662	0.1783±0.01175
3	6,10,14-Trimethyl-5,9,13-pentadecatrien-2-one	0.02216±0.00187	0.01067±0.00094	0.02756±0.00191	0.00037±0.00014	0.02234±0.00074	0.0034±0.00107	0.02502±0.00132	0.00025±0.0001	0.02688±0.0037	0±0	0.04513±0.00202	0.00061±0.00043	0.03157±0.03157	0.00108±0.00009	0.00543±0.00053	0±0	0.01285±0.00194	0±0	0±0	0±0	0.00077±0.00032	0±0	0.04492±0.00148	0.00047±0.00027
4	Pregnanetriol	0.01147±0.0012	0.01501±0.00107	0.02171±0.0001	0.00753±0.0006	0.01343±0.00089	0.01671±0.00256	0.01629±0.00086	0.00561±0.00014	0.01328±0.0003	0.00689±0.00107	0.03322±0.003	0.00791±0.00106	0.01691±0.01691	0.00647±0.00046	0.00273±0.00078	0.00282±0.00112	0.05272±0.00592	0.00815±0.00131	0.00205±0.00011	0.00213±0.0004	0.00261±0.00069	0.00194±0.00055	0.03682±0.00249	0.0087±0.00072
5	(9Z)-Nonadec-9-enoylcarnitine	0±0	0±0	0±0	0±0	0±0	0.00294±0.00061	0±0	0±0	0±0	0±0	0.00048±0.00013	0±0	0±0	0±0	0±0	0±0	0.21815±0.01883	0.0178±0.00114	0±0	0±0	0±0	0±0	0.10278±0.00689	0±0
6	Oenanthic ether	0.0483±0.001	0.04165±0.00079	0.05536±0.00243	0.02858±0.00272	0.04477±0.00202	0.02345±0.00376	0.05952±0.00038	0.03627±0.00453	0.05022±0.00304	0.02813±0.00369	0.06172±0.00152	0.03199±0.00335	0.06103±0.06103	0.04163±0.00058	0.00095±0.00018	0.00031±0.00016	0.01102±0.00088	0.00335±0.00041	0.00081±0.0002	0±0	0.00305±0.00043	0.00117±0.00016	0.04338±0.00247	0.02934±0.00108
7	MG(0:0/14:0/0:0)	0.04512±0.01109	0.03532±0.00068	0.03551±0.00408	0.03246±0.00407	0.03212±0.00102	0.03693±0.00387	0.02716±0.00595	0.02657±0.00097	0.02441±0.00479	0.02641±0.00421	0.03387±0.00305	0.02522±0.00354	0.03471±0.03471	0.02817±0.00448	0.03488±0.0069	0.02875±0.00364	0.0323±0.00451	0.02821±0.00471	0.02988±0.00237	0.03184±0.00356	0.03185±0.00336	0.0278±0.00234	0.03946±0.00268	0.03295±0.00097
8	Diethylhexyl adipate	0.02154±0.00201	0.02545±0.00081	0.04003±0.00263	0.01629±0.00312	0.03704±0.00092	0.02879±0.0056	0.0248±0.0036	0.01195±0.00247	0.01934±0.00192	0.00944±0.00149	0.05905±0.00105	0.01437±0.00196	0.02802±0.02802	0.00997±0.00038	0.00877±0.00146	0.00504±0.00109	0.22083±0.02221	0.01043±0.00129	0.06392±0.0019	0.04199±0.00441	0.07325±0.00613	0.00651±0.00031	0.01168±0.00127	0.01068±0.00105
9	Momordol	0.02389±0.00241	0.03463±0.0015	0.05551±0.00294	0.0282±0.00196	0.0334±0.00428	0.04992±0.0093	0.03051±0.00413	0.01387±0.00337	0.02385±0.0013	0.01766±0.00087	0.06148±0.00077	0.02251±0.00041	0.03784±0.03784	0.0142±0.00062	0±0	0±0	0.21884±0.01596	0.04772±0.00349	0±0	0±0	0±0	0±0	0.09628±0.00136	0.03146±0.00132
10	Brucein E	0.06813±0.00514	0.0361±0.00151	0.07267±0.00247	0.0243±0.00274	0.06642±0.0041	0.03401±0.00551	0.069±0.00376	0.02525±0.00299	0.04905±0.00241	0.01857±0.002	0.05742±0.00293	0.01932±0.0009	0.06698±0.06698	0.02563±0.00178	0.03328±0.0029	0.01813±0.00164	0.06128±0.00603	0.02499±0.00377	0.02108±0.00078	0.02416±0.00741	0.02535±0.00335	0.022±0.00139	0.05186±0.00222	0.02172±0.00222
11	Linalyl propionate	0.00652±0.00144	0.00694±0.00092	0.0081±0.00143	0.00575±0.00043	0.00666±0.00077	0.0087±0.00202	0.00681±0.00036	0.00598±0.00024	0.00647±0.00083	0.00506±0.0014	0.00837±0.00234	0.00577±0.00118	0.01057±0.01057	0.00542±0.00035	0.01225±0.00427	0.00627±0.00089	0.00676±0.00042	0.00593±0.00058	0.00722±0.00105	0.00664±0.0008	0.00987±0.00123	0.00684±0.00085	0.00765±0.00154	0.00512±0.0007
12	DG(O-18:0/2:0/0:0)	0.10419±0.02974	0.07582±0.00541	0.08146±0.00635	0.06767±0.00497	0.06789±0.00033	0.08389±0.00803	0.06691±0.01943	0.06214±0.00865	0.05256±0.00615	0.05653±0.00894	0.0687±0.00937	0.05055±0.00531	0.07457±0.07457	0.05941±0.01469	0.06926±0.01397	0.05863±0.00704	0.06888±0.01677	0.05258±0.00999	0.05629±0.00274	0.05941±0.00842	0.06485±0.0021	0.05563±0.005	0.07364±0.00413	0.06028±0.0062
13	17-methyloctadecanoylcarnitine	0.07279±0.00202	0.08867±0.00323	0.13593±0.0064	0.04369±0.00205	0.08715±0.00469	0.12497±0.01763	0.094±0.00256	0.03104±0.00422	0.08124±0.00755	0.03262±0.00569	0.19951±0.00545	0.04844±0.00484	0.10132±0.10132	0.0333±0.00093	0.00373±0.001	0±0	0.38299±0.04043	0.05535±0.00195	0±0	0±0	0±0	0±0	0.2683±0.0115	0.05232±0.00217
14	MG(a-21:0/0:0/0:0) [rac]	0.11677±0.0078	0.19376±0.00898	0.30702±0.01214	0.09386±0.00217	0.2709±0.01236	0.20287±0.0345	0.21795±0.00181	0.05681±0.00836	0.16437±0.01094	0.05809±0.00604	0.49456±0.01122	0.09062±0.01171	0.19294±0.19294	0.06193±0.00493	0.00458±0.00138	0±0	0.09253±0.00926	0.00679±0.00064	0±0	0±0	0±0	0±0	0.09722±0.00928	0.04888±0.00034
15	13-HODE	0.14822±0.00779	0.18239±0.01394	0.20341±0.00384	0.1536±0.00786	0.22934±0.00905	0.19881±0.03155	0.14681±0.00388	0.1138±0.01219	0.15645±0.01021	0.11416±0.01351	0.4011±0.0207	0.12748±0.01484	0.15586±0.15586	0.09922±0.00211	0.05884±0.00118	0.04774±0.00395	0.12607±0.01026	0.07306±0.00257	0.05378±0.00211	0.04834±0.00334	0.05716±0.00661	0.05577±0.00268	0.11206±0.00604	0.15567±0.00641
16	(9Z)-3-Hydroxydodecenoylcarnitine	0.04532±0.00183	0.03778±0.002	0.05251±0.00556	0.00876±0.00175	0.05127±0.003	0.04671±0.00951	0.03938±0.00272	0.00424±0.00008	0.0385±0.00346	0.00463±0.0011	0.17086±0.01022	0.0151±0.00271	0.10621±0.10621	0.01387±0.00089	0.00551±0.00045	0.00008±0.00007	2.05519±0.20786	0.08807±0.00298	0±0	0±0	0.00033±0.00014	0±0	0.89391±0.05086	0.01244±0.00142
17	5-Methyldodecanoylcarnitine	0.16737±0.00534	0.19698±0.0112	0.3227±0.00548	0.16747±0.00999	0.17833±0.00843	0.20787±0.03411	0.26858±0.01152	0.15433±0.0161	0.17092±0.01038	0.13676±0.01393	0.31181±0.01175	0.13466±0.01084	0.17154±0.17154	0.13556±0.00124	0.12137±0.00492	0.11071±0.00809	0.20781±0.01743	0.13801±0.00707	0.11547±0.01207	0.10288±0.00997	0.11313±0.00957	0.1139±0.00797	0.15761±0.00702	0.16085±0.01193
18	(9E)-Heptadec-9-enoylcarnitine	0.33091±0.01798	0.18083±0.00914	0.24995±0.01291	0.11218±0.00383	0.34962±0.01976	0.4421±0.06305	0.1644±0.0048	0.07023±0.00627	0.17316±0.0068	0.07504±0.01007	0.40688±0.011	0.08467±0.00856	0.26644±0.26644	0.06546±0.00273	0.01318±0.00317	0±0	0.53258±0.03489	0.09187±0.00753	0±0	0±0	0.00512±0.00068	0.00124±0.00072	0.17897±0.00541	0.53383±0.01582
19	MG(19:0/0:0/0:0)	0.18953±0.01016	0.29907±0.02304	0.44714±0.01114	0.21427±0.00302	0.44594±0.01469	0.36116±0.06614	0.31562±0.00512	0.13586±0.01428	0.24855±0.01661	0.13381±0.01666	0.59262±0.00785	0.15795±0.01652	0.25464±0.25464	0.12062±0.00128	0.01694±0.00136	0.00371±0.00063	0.15854±0.01354	0.03689±0.0042	0.00144±0.00006	0.00184±0.00028	0.00838±0.00209	0.00608±0.00063	0.14954±0.00172	0.15097±0.0084
20	DG(8:0/13:0/0:0)	0.21772±0.00925	0.35474±0.01637	0.51819±0.00146	0.24751±0.01338	0.24582±0.00994	0.30361±0.04973	0.39729±0.00922	0.18765±0.02265	0.29885±0.01551	0.17951±0.01952	0.67573±0.02819	0.23509±0.02297	0.32093±0.32093	0.16983±0.00455	0.01618±0.0005	0.00623±0.00097	0.09701±0.00682	0.02277±0.00251	0.00649±0.00081	0.00633±0.00021	0.00602±0.00142	0.00707±0.00103	0.19469±0.00771	0.22735±0.0055
21	12-Ketodeoxycholic acid	0.29088±0.01269	0.20803±0.00987	0.23808±0.00546	0.14477±0.00332	0.30476±0.01001	0.30143±0.04875	0.18259±0.004	0.15283±0.01607	0.16279±0.01035	0.12211±0.01324	0.18689±0.00936	0.11874±0.01801	0.20497±0.20497	0.12879±0.00478	0.18257±0.00683	0.1445±0.00522	0.81036±0.07942	0.15804±0.00356	0.15384±0.00675	0.12411±0.01614	0.16484±0.01108	0.13644±0.00914	0.17931±0.01379	0.13214±0.00262
22	DG(14:0/20:0/0:0)	0.60081±0.06067	0.13212±0.00228	0.64002±0.09443	0.05909±0.02704	0.50049±0.019	0.10951±0.02589	0.43179±0.08138	0.0626±0.00886	0.37622±0.07274	0.05146±0.00824	0.44043±0.08455	0.05532±0.00815	0.40411±0.40411	0.06043±0.01532	0.34999±0.08924	0.04032±0.00153	0.3734±0.05524	0.04368±0.01171	0.35373±0.06449	0.04017±0.00865	0.31848±0.05195	0.04141±0.00827	0.451±0.10719	0.05683±0.01917
23	DG(14:0/18:0/0:0)	0.64394±0.06624	0.21425±0.01359	0.6301±0.08681	0.09157±0.01363	0.51189±0.01621	0.20807±0.02204	0.48702±0.07332	0.10608±0.01873	0.41607±0.05016	0.09093±0.00536	0.48847±0.06003	0.08725±0.00814	0.48564±0.48564	0.10646±0.00942	0.44547±0.07732	0.07763±0.00261	0.41916±0.06782	0.07449±0.01181	0.40259±0.02658	0.07606±0.00663	0.41642±0.01208	0.08119±0.00231	0.49938±0.04137	0.09856±0.00504
24	6-O-Acetylaustroinulin	0.43447±0.01508	0.76067±0.04819	1.05939±0.03224	0.49926±0.01275	0.55135±0.02522	0.81449±0.141	0.77882±0.01464	0.32884±0.03781	0.59103±0.0349	0.3373±0.04644	1.19361±0.05647	0.38676±0.03442	0.61281±0.61281	0.27268±0.00469	0.01916±0.00209	0.00371±0.00086	0.33275±0.02733	0.09815±0.00631	0.00248±0.00042	0.00206±0.00016	0.00771±0.00106	0.00323±0.00183	0.23998±0.00271	0.42571±0.02073
25	Heptadecanoyl carnitine	0.20365±0.0348	0.49625±0.01449	1.6014±0.02999	0.17964±0.0081	0.21721±0.00912	0.28766±0.04475	1.36067±0.04274	0.12324±0.0116	0.66285±0.05621	0.12991±0.01353	1.95829±0.09271	0.1925±0.02321	0.60988±0.60988	0.26996±0.02576	0.07847±0.01045	0.04195±0.00407	0.79628±0.06199	0.15084±0.01041	0.04345±0.00734	0.05465±0.01323	0.05849±0.01202	0.04997±0.00522	0.69111±0.05763	0.17097±0.00192
26	11'-Carboxy-alpha-chromanol	0.91521±0.05433	0.66682±0.03139	0.75133±0.04791	0.47345±0.03792	0.98152±0.03669	0.95273±0.12015	0.58521±0.00863	0.50688±0.04214	0.51261±0.03427	0.39659±0.03104	0.5959±0.04446	0.39279±0.05757	0.66712±0.66712	0.42182±0.01847	0.60054±0.02279	0.48297±0.02449	2.48514±0.27917	0.5172±0.02344	0.50907±0.01417	0.4116±0.04791	0.53936±0.04922	0.45778±0.02493	0.56228±0.01808	0.44264±0.01157
27	7(14)-Bisabolene-2,3,10,11-tetrol	1.05329±0.04782	1.07552±0.07366	1.16332±0.05073	1.00408±0.04786	1.034±0.01629	1.22176±0.19983	1.0738±0.01577	1.06722±0.07242	0.96196±0.05424	0.91706±0.09506	1.14733±0.03395	0.85773±0.07959	1.01567±1.01567	0.89101±0.01441	0.94146±0.0204	0.85767±0.05373	1.03601±0.11818	0.91937±0.04539	0.88121±0.01811	0.82647±0.10249	0.88906±0.09712	0.91222±0.06183	1.06842±0.04166	1.03028±0.03179
28	Carindone	0.98328±0.33541	1.01633±0.10447	0.83967±0.31725	0.68315±0.15598	1.21744±0.34769	0.88101±0.3908	1.90608±0.38557	0.60411±0.19504	1.22397±0.48433	0.51123±0.07433	1.56064±0.37991	0.35003±0.02542	1.9112±1.9112	0.72682±0.23501	1.50912±0.83306	0.55648±0.21528	1.01124±0.27638	0.54149±0.06209	1.69771±0.34954	0.3188±0.04366	1.40036±0.49976	0.57725±0.15418	1.68398±0.74353	0.54757±0.11464
29	DG(8:0/15:0/0:0)	1.22201±0.07451	1.8343±0.03672	2.65832±0.09872	1.22852±0.11774	1.33247±0.06378	1.5817±0.24498	2.02585±0.01625	0.92597±0.09319	1.60358±0.14564	0.88873±0.09878	3.54108±0.20742	1.19687±0.1347	1.74881±1.74881	0.78198±0.04085	0.05876±0.00455	0.00523±0.00105	0.21582±0.02067	0.0307±0.00538	0±0	0.00137±0.00063	0.00864±0.00135	0.00101±0.00034	0.93773±0.09329	1.09487±0.02165
30	MG(18:0/0:0/0:0)	6.15306±1.67412	4.37037±0.15574	4.96403±0.71966	3.86581±0.21922	4.08582±0.20435	4.62578±0.50165	3.71036±0.94061	3.61451±0.1135	3.14127±0.55267	3.16773±0.40599	4.23483±0.45144	3.15805±0.40031	4.31658±4.31658	3.33413±0.623	4.21636±0.9963	3.49905±0.34762	4.14454±0.69818	3.15383±0.48101	3.53318±0.2999	3.6714±0.49005	3.91571±0.19463	3.28716±0.24152	4.48665±0.23164	3.66787±0.32167
31	MG(0:0/16:0/0:0)	6.22998±1.71587	4.69654±0.18381	4.94065±0.67698	4.35408±0.24857	4.20512±0.33877	5.11396±0.67837	3.83727±1.05626	3.70428±0.06084	3.25473±0.61681	3.32886±0.49504	4.29966±0.30967	3.25107±0.41104	4.42185±4.42185	3.6734±0.74435	4.59054±1.07703	3.65074±0.33439	4.34103±0.68852	3.38367±0.53386	3.70617±0.25589	3.94535±0.57004	4.13654±0.2757	3.41762±0.30067	4.7802±0.39157	3.92242±0.17931
32	Sodium oleate	1.83163±0.08771	1.40528±0.19777	2.13916±0.02706	0.24045±0.03978	1.84738±0.08812	0.88958±0.21681	1.84148±0.13753	0.19445±0.01626	1.6397±0.19628	0.17699±0.01268	3.16127±0.28943	0.26891±0.03198	1.91161±1.91161	0.29999±0.02317	0.3902±0.03126	0.06578±0.01869	1.21412±0.1804	0.10239±0.02584	0.02988±0.01011	0.02672±0.00257	0.10128±0.01228	0.04056±0.01015	2.28578±0.16858	0.17392±0.04244
33	Ethyl aconitate	0.00014±0.00002	0.00021±0.00009	0.00014±0.00006	0.00024±0.00003	0.00019±0.00006	0.00828±0.0016	0.00013±0.00007	0.00012±0.00012	0.00016±0.00009	0.00019±0.00018	0.00016±0.0001	0.00004±0.00002	0.00009±0.00009	0.0002±0.0001	0.00026±0.0001	0.00185±0.00026	0.00017±0.00013	0.00009±0.00009	0.00037±0.0001	0.00019±0.00007	0.00014±0.00008	0.00016±0.00014	0.00015±0.00015	0±0
34	3-Hydroxy-3-carboxymethyl-adipic acid	0.00044±0.00009	0±0	0.00041±0.00006	0.00076±0.00032	0.00379±0.00041	0.07326±0.01166	0.00031±0.00014	0±0	0±0	0.00022±0.0002	0.00013±0.00003	0±0	0.00015±0.00015	0±0	0±0	0.01833±0.00104	0.00035±0.00011	0.00031±0.00008	0.00031±0.00014	0±0	0.00021±0.00011	0.00095±0.00005	0.00016±0.00007	0.00318±0.00008
35	Gondoyl-EA	0±0	0±0	0.00388±0.00084	0.09096±0.0042	0±0	0.00844±0.0017	0±0	0.01436±0.0028	0.00176±0.0007	0.02318±0.00276	0±0	0±0	0.01077±0.01077	0.01385±0.00034	0.00202±0.00058	0.00413±0.00033	0.00195±0.00055	0.01473±0.00175	0.00178±0.00085	0±0	0.02048±0.00146	0.03453±0.00137	0±0	0.00062±0.00025
36	Pantheric Acid A	0.0209±0.00144	0.03203±0.00152	0.05158±0.00275	0.0183±0.00059	0.02412±0.00164	0.03228±0.00338	0.03797±0.00053	0.01155±0.00127	0.02805±0.00089	0.01178±0.00094	0.07181±0.00586	0.01657±0.00149	0.02841±0.02841	0.0105±0.00131	0±0	0±0	0.00697±0.00023	0±0	0±0	0±0	0±0	0±0	0.01344±0.00109	0.01387±0.00163
37	(22E,24R)-ergosta-4,6,8(14),22-tetraen-3,15-dione	0.06903±0.01641	0.04729±0.00367	0.05904±0.00434	0.03696±0.0028	0.04777±0.00156	0.04395±0.00425	0.04168±0.00956	0.0329±0.00179	0.03357±0.00554	0.03023±0.00271	0.04823±0.00614	0.02999±0.0038	0.04824±0.04824	0.03037±0.00774	0.03915±0.00857	0.03239±0.00298	0.04154±0.00766	0.02891±0.00312	0.03167±0.00215	0.03355±0.00224	0.03515±0.00392	0.02975±0.00243	0.04811±0.00174	0.03533±0.00219
38	Tetradecanedioic acid	0.1131±0.00798	0.08046±0.0076	0.09501±0.0056	0.09692±0.02478	0.11492±0.00722	0.49847±0.10361	0.04962±0.00867	0.06444±0.01026	0.06443±0.00426	0.08504±0.01023	0.07022±0.00237	0.04349±0.00248	0.07066±0.07066	0.03451±0.00156	0.00384±0.00114	0.0151±0.00392	0.16051±0.02043	0.15703±0.01108	0.00424±0.00269	0.01104±0.00743	0.01477±0.00382	0.01322±0.00423	0.03842±0.00648	0.50697±0.04193
39	16-Hydroxyhexadecanoic acid	0.15282±0.00779	0.14465±0.01304	0.17005±0.01196	0.10596±0.01155	0.15043±0.01635	0.22056±0.02445	0.14817±0.01323	0.11278±0.003	0.11873±0.00781	0.10016±0.01477	0.15957±0.01107	0.09722±0.01379	0.14286±0.14286	0.10043±0.00826	0.07237±0.00552	0.05657±0.00558	0.19995±0.02437	0.06428±0.01306	0.03853±0.02539	0.05138±0.00919	0.0508±0.00774	0.06066±0.01758	0.1723±0.01579	0.11875±0.01252
40	(Z)-15-Oxo-11-eicosenoic acid	0.10157±0.01397	0.08569±0.00631	0.0975±0.00624	0.0408±0.0141	0.12392±0.01014	0.18112±0.03934	0.06636±0.00709	0.01444±0.00324	0.068±0.01018	0.01587±0.00938	0.31914±0.01168	0.04151±0.0065	0.17797±0.17797	0.04218±0.00526	0±0	0±0	2.92211±0.30148	0.28563±0.03882	0±0	0±0	0±0	0±0	1.67063±0.05555	0.05015±0.01231
41	13-L-Hydroperoxylinoleic acid	0.38811±0.02021	0.52288±0.03049	1.17355±0.0361	0.44815±0.0281	0.47399±0.01124	0.72654±0.12677	0.86377±0.01007	0.34744±0.04039	0.40925±0.0514	0.34451±0.04841	0.80555±0.04739	0.31581±0.03672	0.40014±0.40014	0.28836±0.02471	0.15712±0.02212	0.14391±0.00728	0.6207±0.05787	0.31345±0.01695	0.13643±0.0187	0.11984±0.01608	0.1494±0.00314	0.16534±0.03479	0.37054±0.00984	0.58832±0.00985
42	Stearic acid	2.45807±0.19182	2.30652±0.40753	2.32786±0.06316	1.98943±0.15296	2.18832±0.14696	2.49787±0.75358	2.19702±0.12936	1.9348±0.3363	1.93863±0.21191	1.56631±0.16366	1.99651±0.18271	1.50451±0.22565	1.99305±1.99305	1.5828±0.02845	1.65453±0.074	1.5979±0.06096	1.77993±0.12799	1.62175±0.18824	1.66685±0.17713	1.51733±0.0163	1.6706±0.27253	1.71733±0.28132	1.93668±0.1078	1.67797±0.18988
43	Docosatrienoic acid	0.0005±0.00019	0.00063±0.00025	0.00119±0.0006	0±0	0.00105±0.00036	0.0011±0.00027	0.00074±0.00042	0±0	0.00115±0.0004	0±0	0.00548±0.00087	0±0	0.00294±0.00294	0±0	0±0	0±0	0.07634±0.00953	0.00219±0.00051	0±0	0±0	0±0	0±0	0.03326±0.00213	0±0
44	11Z-Eicosenoic acid	0.01878±0.00209	0.00829±0.00074	0.02514±0.00216	0.00355±0.00051	0.01784±0.00166	0.00374±0.0011	0.02298±0.003	0.00276±0.00067	0.02013±0.00166	0.00216±0.00024	0.04252±0.00313	0.00247±0.00074	0.0301±0.0301	0.00265±0.00042	0.00602±0.00111	0.0021±0.00106	0.01044±0.00093	0.00247±0.00073	0.00247±0.00062	0.00174±0.00072	0.00249±0.00048	0.00196±0.00021	0.0337±0.00163	0.00189±0.00084
45	3-Methyladipic acid	0.01224±0.00023	0.01819±0.00094	0.02632±0.00147	0.01495±0.00011	0.01291±0.00045	0.015±0.00259	0.02494±0.00067	0.0159±0.00172	0.02029±0.00017	0.01283±0.00171	0.01687±0.0009	0.0127±0.00069	0.01649±0.01649	0.01285±0.00047	0.00253±0.00014	0.00211±0.00027	0.01298±0.00141	0.0075±0.00065	0.00179±0.00011	0.00149±0.00036	0.00235±0.00034	0.00363±0.00013	0.03437±0.00134	0.0147±0.00082
46	Butyric acid	0.01976±0.00096	0.01158±0.00037	0.0138±0.00078	0.01105±0.00037	0.01806±0.00073	0.02411±0.0032	0.01387±0.00007	0.01304±0.00122	0.01347±0.00096	0.01115±0.00106	0.017±0.00045	0.01139±0.001	0.01787±0.01787	0.01263±0.00063	0.01044±0.00081	0.00723±0.00046	0.01374±0.00143	0.00907±0.00039	0.01218±0.00016	0.00907±0.00111	0.01233±0.00119	0.00927±0.00044	0.01668±0.0003	0.01771±0.00071
47	Leukotriene A4	0.03083±0.00207	0.04223±0.0023	0.06633±0.00405	0.02513±0.00104	0.03795±0.00091	0.05714±0.00922	0.03873±0.00225	0.01575±0.00101	0.0321±0.00427	0.01722±0.00144	0.06589±0.00153	0.01722±0.00135	0.03633±0.03633	0.01301±0.00123	0.00279±0.00109	0.00283±0.00048	0.0254±0.0021	0.00621±0.0012	0.00262±0.00044	0.00031±0.00019	0±0	0±0	0.01623±0.00129	0.02762±0.00046
48	24-hydroxy-10Z-tetracosenoic acid	0.03272±0.00144	0.03156±0.0038	0.05368±0.00224	0.02087±0.00237	0.05699±0.00461	0.08861±0.01736	0.02353±0.00217	0.00921±0.00038	0.02601±0.00285	0.01012±0.00106	0.06798±0.00495	0.01963±0.0037	0.04246±0.04246	0.00642±0.0003	0±0	0±0	0.10588±0.00963	0.00179±0.00088	0±0	0±0	0±0	0±0	0.01617±0.00203	0.01106±0.00103
49	3-Oxooctadecanoic acid	0.03016±0.00102	0.03465±0.00142	0.04929±0.00269	0.02571±0.00134	0.04821±0.00218	0.03063±0.00232	0.03514±0.0013	0.01738±0.00119	0.03031±0.00227	0.01811±0.00261	0.08695±0.00529	0.02448±0.00248	0.0363±0.0363	0.02041±0.00096	0.00967±0.00191	0.00743±0.00113	0.04478±0.00534	0.01374±0.00089	0.0076±0.00105	0.00778±0.00131	0.00829±0.00177	0.00866±0.00183	0.02931±0.00268	0.02174±0.00125
50	Arachidonic acid	0.00964±0.00129	0.01216±0.00097	0.01809±0.00187	0.00662±0.00098	0.01135±0.0008	0.01615±0.00266	0.01313±0.00018	0.0041±0.00079	0.01132±0.0013	0.00459±0.00023	0.02978±0.00243	0.00766±0.00196	0.01846±0.01846	0.0057±0.00043	0.00133±0.0009	0.0009±0.00021	0.40109±0.03438	0.02696±0.00178	0.00112±0.00044	0.0008±0.00051	0.00136±0.00052	0.00148±0.00079	0.13373±0.00551	0.00751±0.00072
51	Behenic acid	0.04679±0.01324	0.03889±0.00377	0.06751±0.00639	0.03837±0.00099	0.03493±0.00292	0.03811±0.00705	0.04727±0.0065	0.03414±0.00194	0.03232±0.00341	0.03209±0.00615	0.03136±0.00301	0.02522±0.00203	0.03504±0.03504	0.0288±0.00397	0.03658±0.00625	0.02993±0.00171	0.03147±0.00292	0.02734±0.00318	0.04155±0.00322	0.03549±0.00633	0.03677±0.00497	0.02912±0.00079	0.03449±0.00235	0.03173±0.00106
52	3,4-Dimethyl-5-pentyl-2-furantridecanoic acid	0.00561±0.00058	0.00658±0.00101	0.00817±0.00094	0.00095±0.00006	0.00825±0.00117	0.00622±0.00201	0.00656±0.0009	0.0011±0.00058	0.00546±0.00049	0.00042±0.00007	0.03009±0.00007	0.00328±0.00128	0.01542±0.01542	0.00232±0.00084	0±0	0±0	0.57969±0.04908	0.03557±0.00251	0±0	0±0	0±0	0±0	0.17809±0.00837	0.00296±0.0019
53	Capric acid	0.0681±0.0022	0.06287±0.00027	0.08499±0.00549	0.04283±0.00374	0.06787±0.00332	0.03504±0.00473	0.08862±0.00226	0.05259±0.00633	0.07505±0.005	0.04104±0.00507	0.06857±0.00478	0.03695±0.00317	0.08116±0.08116	0.05321±0.00129	0.0012±0.00036	0.00098±0.00031	0.0148±0.00089	0.00454±0.00045	0±0	0±0	0.00044±0.00007	0.00013±0.00005	0.06067±0.00257	0.04408±0.0016
54	(S)-10,16-Dihydroxyhexadecanoic acid	0.05991±0.00501	0.04674±0.00415	0.07274±0.00744	0.03741±0.00269	0.06631±0.00235	0.09048±0.01508	0.05153±0.00278	0.02807±0.00415	0.04701±0.00347	0.0319±0.00473	0.11241±0.00297	0.03009±0.00328	0.0533±0.0533	0.02482±0.00245	0.00495±0.00048	0.0035±0.00111	0.07542±0.00478	0.03162±0.00159	0.00194±0.00008	0.00393±0.00069	0.00551±0.00137	0.00424±0.00047	0.03566±0.00272	0.08034±0.00219
55	Isovaleric acid	0.04923±0.00293	0.04297±0.00175	0.04636±0.00101	0.03753±0.00135	0.04486±0.00257	0.04503±0.00589	0.04456±0.00015	0.04065±0.00473	0.0415±0.00335	0.03367±0.00347	0.04465±0.00252	0.03501±0.00381	0.04883±0.04883	0.04065±0.00121	0.045±0.00283	0.03447±0.00221	0.04418±0.00356	0.03536±0.00169	0.0453±0.00097	0.03568±0.00274	0.04387±0.00437	0.0386±0.00359	0.05122±0.00212	0.03969±0.00203
56	Lesquerolic acid	0.04482±0.0028	0.07258±0.00265	0.1164±0.00186	0.05169±0.00198	0.10544±0.00338	0.09145±0.01657	0.07745±0.00098	0.02967±0.00368	0.05835±0.00361	0.03086±0.00326	0.16147±0.00547	0.03649±0.00402	0.06227±0.06227	0.02752±0.00169	0.00484±0.00042	0.00229±0.00041	0.03915±0.00305	0.00935±0.00114	0.00292±0.00026	0.00249±0.0006	0.00399±0.00032	0.0031±0.00058	0.03733±0.00141	0.03757±0.00256
57	11-Hydroxy-9-tridecenoic acid	0.08773±0.00401	0.08853±0.0053	0.13163±0.00401	0.06513±0.00423	0.09465±0.0022	0.10723±0.01776	0.09773±0.00183	0.05275±0.00532	0.09017±0.00803	0.05728±0.00567	0.23422±0.00456	0.06358±0.00463	0.09442±0.09442	0.04314±0.00104	0.00722±0.00052	0.00446±0.00052	0.06599±0.00727	0.02831±0.00122	0.00247±0.00053	0.00212±0.0007	0.00624±0.00116	0.00395±0.00106	0.08034±0.00141	0.13161±0.00584
58	alpha-Linolenic acid	0.07578±0.00492	0.07524±0.00384	0.08759±0.00234	0.0467±0.0016	0.09047±0.00485	0.11433±0.01758	0.0663±0.00312	0.02887±0.00174	0.05911±0.00443	0.02848±0.00373	0.16655±0.00533	0.04379±0.00376	0.10622±0.10622	0.04028±0.00214	0.01497±0.00139	0.00955±0.00063	0.92769±0.07988	0.12395±0.00335	0.00825±0.0006	0.00849±0.00087	0.01109±0.00074	0.0101±0.00096	0.5791±0.03143	0.0449±0.00277
59	2-Octenoic acid	0.13876±0.00724	0.1046±0.00492	0.12771±0.00314	0.09421±0.00388	0.14968±0.0057	0.14567±0.02337	0.11526±0.00023	0.09526±0.01029	0.10372±0.00392	0.08492±0.01018	0.13976±0.00449	0.08576±0.00714	0.10957±0.10957	0.08256±0.00154	0.15675±0.00559	0.21933±0.01128	0.20495±0.01782	0.13378±0.00595	0.14326±0.00192	0.06855±0.00604	0.13214±0.01094	0.11731±0.00578	0.09856±0.00523	0.09421±0.00234
61	Caproic acid	0.19211±0.01103	0.12867±0.00484	0.17077±0.01463	0.09535±0.00522	0.18005±0.0086	0.12528±0.01954	0.18159±0.00519	0.117±0.01233	0.16212±0.01128	0.08931±0.00929	0.18519±0.00694	0.10383±0.00908	0.21059±0.21059	0.15088±0.00627	0.19229±0.00983	0.09246±0.00675	0.21373±0.01485	0.10201±0.00308	0.21557±0.00251	0.12284±0.01218	0.19391±0.01519	0.11481±0.00642	0.22749±0.00769	0.12041±0.00388
62	Suberic acid	0.17552±0.00921	0.21238±0.00926	0.27995±0.01172	0.16987±0.00412	0.20183±0.00542	0.27729±0.04434	0.29593±0.00112	0.20161±0.01969	0.29843±0.01905	0.20306±0.02359	0.23081±0.00745	0.16127±0.01393	0.21389±0.21389	0.19631±0.00681	0.07473±0.00376	0.03802±0.00127	0.3333±0.03921	0.23851±0.01144	0.01092±0.00026	0.0097±0.00086	0.06233±0.00585	0.07098±0.00369	0.46552±0.02936	0.25582±0.00698
63	Eicosadienoic acid	0.49566±0.04197	0.26656±0.01981	0.62954±0.01462	0.01882±0.00278	0.49685±0.03733	0.09586±0.01875	0.57742±0.02979	0.02169±0.00359	0.59424±0.05888	0.01224±0.00257	0.92637±0.02901	0.03437±0.00231	0.69791±0.69791	0.03488±0.00176	0.14207±0.01111	0.00047±0.00024	0.28718±0.03992	0.00126±0.00071	0±0	0±0	0.02753±0.00214	0±0	0.94626±0.03356	0.01856±0.00101
64	10-oxo-nonadecanoic acid	0.469±0.13688	0.33521±0.01035	0.35616±0.04608	0.30556±0.01535	0.30815±0.02455	0.36502±0.0448	0.26647±0.07152	0.25106±0.00233	0.22467±0.04057	0.22905±0.04214	0.3212±0.02923	0.21903±0.03286	0.31563±0.31563	0.25035±0.05509	0.30752±0.07899	0.24388±0.02406	0.30862±0.0435	0.22837±0.03757	0.24673±0.0204	0.26179±0.03879	0.28124±0.01727	0.22876±0.02178	0.3305±0.03322	0.27477±0.01382
65	Dihomo-gamma-linolenic acid	0.23482±0.01451	0.17918±0.01619	0.25806±0.01203	0.04658±0.00403	0.24223±0.00315	0.17672±0.02836	0.2215±0.00406	0.02787±0.00216	0.22832±0.01545	0.0264±0.00309	0.67669±0.02773	0.06409±0.0064	0.43969±0.43969	0.06564±0.00117	0.05202±0.00279	0.00233±0.00061	5.87213±0.55051	0.26838±0.01825	0±0	0.00048±0.00035	0.01285±0.00063	0.00208±0.00095	2.70921±0.07449	0.05769±0.00347
66	Heptanoic acid	0.76678±0.04148	0.51094±0.02808	0.65205±0.03666	0.38385±0.02041	0.67819±0.02511	0.50637±0.07698	0.67672±0.00418	0.45671±0.04852	0.60121±0.0349	0.36157±0.0431	0.70253±0.03111	0.40523±0.03792	0.77481±0.77481	0.55601±0.02266	0.65407±0.02992	0.33934±0.02117	0.7445±0.06405	0.36185±0.01379	0.69275±0.01267	0.39452±0.03418	0.66374±0.06494	0.41123±0.01747	0.80749±0.03468	0.45897±0.0161
67	(2S,3R)-3-Hydroxy-2-methylbutanoic acid	0.70776±0.02761	0.597±0.02584	0.74793±0.01855	0.49831±0.00725	0.61123±0.01218	0.69814±0.12671	0.8052±0.0162	0.63471±0.07243	0.79616±0.03244	0.60519±0.07716	0.73581±0.01858	0.57233±0.04997	0.68239±0.68239	0.57584±0.01646	0.92349±0.04195	0.61816±0.03442	0.94714±0.07846	0.64443±0.02476	0.75102±0.01415	0.61249±0.06558	0.77015±0.07522	0.6119±0.02521	1.18809±0.0384	0.81568±0.01963
68	Caprylic acid	1.49229±0.07413	0.9833±0.05725	1.2658±0.0793	0.69451±0.04189	1.32994±0.06382	0.93262±0.14724	1.35195±0.02644	0.86727±0.10114	1.22397±0.08338	0.68346±0.07738	1.42131±0.04506	0.76853±0.07531	1.55874±1.55874	1.09439±0.03837	1.45751±0.07578	0.68851±0.04542	1.58366±0.13345	0.74471±0.02049	1.59606±0.02029	0.89864±0.07717	1.46087±0.12458	0.86034±0.03163	1.6786±0.06413	0.87738±0.03389
69	3-Furoic acid	0.02324±0.00098	0.02517±0.00172	0.02765±0.00086	0.02383±0.00177	0.03612±0.00136	0.29749±0.05246	0.02269±0.00132	0.02045±0.00207	0.01869±0.00173	0.01783±0.00278	0.01949±0.00088	0.01669±0.00052	0.01946±0.01946	0.0154±0.0009	0.01701±0.0008	0.08622±0.00134	0.01656±0.0018	0.01567±0.00054	0.01846±0.00196	0.01726±0.00408	0.01785±0.00154	0.02048±0.00082	0.01725±0.00136	0.03421±0.00276
70	S-Japonin	0.18522±0.04959	0.1645±0.06175	0.27875±0.01517	0±0	0.17392±0.02385	0.06638±0.01339	0.16611±0.0189	0±0	0.1615±0.03278	0±0	0.29123±0.03302	0.01129±0.00577	0.20245±0.20245	0±0	0.02603±0.00179	0±0	0.09182±0.01333	0±0	0±0	0±0	0±0	0±0	0.26588±0.02807	0±0
71	1-Pyrroline	0.00742±0.00018	0.00693±0.00004	0.00734±0.00019	0.00619±0.00038	0.00639±0.00021	0.00735±0.00085	0.00661±0.00016	0.00705±0.00069	0.00634±0.00049	0.0059±0.00079	0.00643±0.00037	0.00523±0.00037	0.00704±0.00704	0.00576±0.00019	0.00706±0.00051	0.00614±0.0003	0.00665±0.00079	0.00532±0.00051	0.00619±0.00037	0.00513±0.00049	0.00575±0.00055	0.00536±0.00017	0.00582±0.00022	0.00493±0.0003
72	2-(4-Methyl-5-thiazoly) ethyl butanoate	0.00864±0.00037	0.00895±0.0001	0.00964±0.00019	0.00822±0.00055	0.00784±0.00076	0.00908±0.00202	0.00883±0.00098	0.00834±0.00074	0.00698±0.00032	0.00666±0.00066	0.00759±0.00033	0.00633±0.0005	0.00796±0.00796	0.00707±0.00034	0.00808±0.00058	0.00677±0.00069	0.00701±0.00103	0.0068±0.00081	0.00763±0.00032	0.00683±0.00057	0.00775±0.00115	0.00756±0.00053	0.0078±0.00079	0.00702±0.00086
73	Carbamazepine-O-quinone	0.01389±0.00077	0.01204±0.00199	0.01334±0.00195	0.01025±0.00197	0.01233±0.00119	0.01375±0.00151	0.01397±0.00213	0.01041±0.00094	0.01408±0.00149	0.01218±0.00153	0.01253±0.00246	0.01152±0.0016	0.01343±0.01343	0.01095±0.00014	0.01767±0.00121	0.01165±0.00101	0.01685±0.00156	0.01223±0.0012	0.01527±0.00109	0.01163±0.00185	0.01572±0.00079	0.01151±0.00063	0.01928±0.00242	0.01511±0.00204
74	1,4-Ipomeadiol	0.0191±0.00106	0.01862±0.00182	0.02205±0.00119	0.01572±0.00016	0.0194±0.00148	0.01246±0.00267	0.02377±0.00107	0.01871±0.00258	0.02157±0.00128	0.01495±0.00162	0.02046±0.00112	0.01572±0.00133	0.02302±0.02302	0.01955±0.00096	0.00273±0.00028	0.00268±0.00048	0.00901±0.00099	0.00633±0.00084	0.00193±0.00015	0.00135±0.00074	0.00274±0.00032	0.00295±0.00026	0.03131±0.00152	0.01869±0.00051
75	Pyridoxamine 5'-phosphate	0.01333±0.00144	0.01387±0.00036	0.01507±0.00125	0.01334±0.00044	0.01337±0.00155	0.0164±0.00265	0.01754±0.00049	0.01645±0.00085	0.01558±0.00046	0.01419±0.00142	0.01371±0.00176	0.01408±0.00159	0.01607±0.01607	0.01547±0.00149	0.01802±0.00019	0.01561±0.0018	0.01665±0.0005	0.01545±0.0006	0.01845±0.00049	0.01334±0.00118	0.01502±0.00187	0.01603±0.00166	0.0215±0.00065	0.01659±0.00142
76	Obtusilactone A	0.01069±0.00146	0.03253±0.00291	0.03826±0.00334	0.01595±0.00156	0.00951±0.00088	0.00877±0.00103	0.03373±0.0013	0.01085±0.00079	0.02581±0.00157	0.0133±0.00156	0.07617±0.0045	0.02026±0.0021	0.0236±0.0236	0.01358±0.00102	0.00338±0.0004	0.00174±0.00034	0.01332±0.00169	0.00273±0.00063	0.0018±0.00023	0.00151±0.00016	0.00226±0.00084	0.00151±0.00004	0.01948±0.00114	0.0133±0.00022
77	2,8-Dihydroxyadenine	0.0539±0.0033	0.02853±0.00201	0.02512±0.00248	0.03388±0.00174	0.04367±0.00042	0.08702±0.01392	0.01867±0.00029	0.03472±0.00342	0.01868±0.00065	0.03246±0.00369	0.01956±0.00069	0.02586±0.0025	0.02588±0.02588	0.0259±0.00047	0.02011±0.00144	0.02833±0.00134	0.03082±0.00258	0.0288±0.00083	0.01123±0.00058	0.01019±0.00111	0.02186±0.00315	0.02269±0.00096	0.02047±0.00119	0.04876±0.00078
78	8-Hydroxy-7-methylguanine	0.07336±0.00442	0.033±0.00267	0.02378±0.00186	0.04782±0.0028	0.06593±0.00015	0.1634±0.02688	0.0166±0.00147	0.05109±0.00683	0.02136±0.0016	0.04874±0.00468	0.02313±0.00065	0.03841±0.00367	0.03655±0.03655	0.03805±0.00149	0.02736±0.00093	0.01685±0.00085	0.01427±0.00135	0.01801±0.00055	0.00794±0.00042	0.00723±0.00097	0.00962±0.00134	0.01407±0.00061	0.02876±0.00148	0.08983±0.00144
79	2'-Deoxysepiapterin	0.10343±0.0034	0.10871±0.00467	0.12521±0.00519	0.08589±0.00246	0.09771±0.00225	0.04314±0.00642	0.15764±0.00313	0.11483±0.0148	0.14457±0.00848	0.10051±0.01154	0.1165±0.00515	0.09815±0.00888	0.15314±0.15314	0.13584±0.00416	0.00215±0.00058	0.00173±0.00039	0.04957±0.00573	0.02773±0.00356	0.00099±0.00048	0.00081±0.00079	0.00618±0.00158	0.00342±0.00129	0.23226±0.01106	0.10893±0.00187
80	Norfuraneol	0.08569±0.00319	0.1071±0.00375	0.14049±0.00484	0.08285±0.00301	0.09788±0.00241	0.1233±0.01835	0.15426±0.0035	0.10322±0.00939	0.15902±0.01124	0.10332±0.01387	0.11773±0.00462	0.08315±0.00759	0.10643±0.10643	0.10584±0.00302	0.04213±0.0014	0.01982±0.00145	0.18911±0.02154	0.13576±0.00631	0.0051±0.00015	0.00436±0.00057	0.03437±0.00327	0.0373±0.00241	0.26755±0.0133	0.12716±0.00278
81	Osmundalactone	0.1567±0.0076	0.19045±0.00801	0.2456±0.00968	0.14585±0.00784	0.17599±0.00481	0.22574±0.03438	0.26616±0.00465	0.18022±0.01884	0.27161±0.01986	0.18029±0.02223	0.20331±0.00736	0.14157±0.01225	0.18214±0.18214	0.17894±0.00554	0.07134±0.00319	0.03479±0.00128	0.31407±0.03517	0.22795±0.01154	0.0103±0.00016	0.00867±0.00133	0.06415±0.00611	0.06911±0.00369	0.44415±0.02134	0.22197±0.00442
82	7-Benzylidenenaltrexone	0.37813±0.01418	0.12133±0.02457	0.44355±0.03061	0.05248±0.00828	0.40618±0.03719	0.10123±0.02978	0.45694±0.03712	0.04664±0.0068	0.29676±0.0113	0.04896±0.01361	0.34524±0.05749	0.0648±0.01279	0.44459±0.44459	0.09157±0.01501	0.12043±0.01256	0.05762±0.00953	0.36355±0.0438	0.04394±0.01763	0.04329±0.01007	0.03794±0.00257	0.04938±0.01302	0.03284±0.02467	0.26525±0.04149	0.0502±0.01468
83	1,2-Dihydronaphthalene	0.00633±0.00066	0.00884±0.00061	0.01116±0.00044	0.00581±0.00044	0.00558±0.00067	0.00357±0.00058	0.01481±0.0006	0.00883±0.00078	0.01665±0.00162	0.00881±0.00081	0.01278±0.00059	0.00845±0.00067	0.01138±0.01138	0.00921±0.00036	0.00141±0.00019	0.0003±0.00018	0.00407±0.00042	0.00172±0.00029	0.00034±0.0003	0.00039±0.00009	0.00132±0.00015	0.0006±0.0001	0.03555±0.00153	0.00866±0.00036
84	(4-Methylphenyl)acetaldehyde	0.01557±0.00058	0.01781±0.00092	0.02327±0.00117	0.01336±0.00049	0.01482±0.00016	0.01338±0.00219	0.02973±0.00049	0.01851±0.0021	0.03139±0.00168	0.0172±0.00078	0.02524±0.00161	0.01856±0.00201	0.02707±0.02707	0.02131±0.00004	0.0048±0.0002	0.00342±0.00046	0.01022±0.0012	0.00656±0.00031	0.00355±0.0008	0.00279±0.00035	0.00504±0.00035	0.00434±0.0002	0.06272±0.00446	0.01952±0.00089
85	Dipivefrin	0.02581±0.00749	0.02196±0.00039	0.02413±0.00129	0.02109±0.00227	0.0215±0.00221	0.03077±0.00073	0.01989±0.00443	0.01471±0.00229	0.01629±0.00263	0.01576±0.0044	0.0275±0.00124	0.01595±0.00404	0.02675±0.02675	0.01946±0.00299	0.01816±0.00224	0.01633±0.00111	0.12471±0.01355	0.02414±0.00283	0.01552±0.00069	0.01689±0.00318	0.01861±0.00151	0.01382±0.00137	0.08664±0.0053	0.01693±0.00146
86	Ibopamine	0.42272±0.0136	0.32289±0.01063	0.42407±0.01836	0.07648±0.00299	0.41709±0.02152	0.19999±0.0279	0.41882±0.01099	0.08141±0.00817	0.39604±0.02813	0.07304±0.00683	0.54966±0.01467	0.09499±0.01531	0.44119±0.44119	0.12097±0.0053	0.10601±0.00297	0.02047±0.0025	0.28583±0.02447	0.03104±0.00202	0.00771±0.00032	0.00737±0.00035	0.03694±0.00208	0.01526±0.00049	0.57463±0.03214	0.08106±0.0015
87	Eucaglobulin	0.26972±0.01196	0.2162±0.0273	0.32687±0.03978	0.01352±0.00423	0.35016±0.00722	0.18547±0.01703	0.37043±0.02855	0.04366±0.00238	0.32051±0.04827	0.04055±0.0069	0.60613±0.02515	0.06391±0.01062	0.45706±0.45706	0.08513±0.0109	0.12054±0.0176	0.01437±0.00567	0.40008±0.06377	0.02342±0.0013	0±0	0±0	0.01839±0.00374	0±0	0.59718±0.05081	0.04481±0.02428
88	Cuminaldehyde	0.02025±0.00133	0.02424±0.00127	0.02854±0.00042	0.01851±0.00209	0.01896±0.00067	0.01677±0.00246	0.03744±0.00026	0.02685±0.00269	0.03948±0.00252	0.02355±0.00178	0.03194±0.00154	0.02323±0.00199	0.02997±0.02997	0.02534±0.00121	0.00785±0.00074	0.00594±0.00045	0.01216±0.00143	0.00839±0.00088	0.00631±0.00049	0.00598±0.00065	0.00823±0.00066	0.00705±0.00036	0.07997±0.00716	0.02314±0.00053
89	3-Methylcyclopentadecanone	0.03713±0.01047	0.02752±0.00193	0.02857±0.00396	0.02374±0.00247	0.02292±0.00206	0.02778±0.00264	0.02086±0.00716	0.01904±0.00118	0.01642±0.00383	0.01825±0.0046	0.02408±0.00263	0.01739±0.00274	0.02502±0.02502	0.02069±0.00482	0.02542±0.00657	0.01861±0.00284	0.02333±0.00464	0.01729±0.00344	0.01931±0.00225	0.0222±0.0036	0.0224±0.00208	0.01824±0.00206	0.02751±0.00333	0.02054±0.00021
90	2,3-Butanediol	0.05524±0.00306	0.04379±0.00204	0.06161±0.00199	0.03563±0.00052	0.04708±0.0011	0.05429±0.00881	0.06919±0.00008	0.04928±0.0053	0.07087±0.00357	0.0491±0.00567	0.063±0.00087	0.04624±0.00423	0.05727±0.05727	0.04558±0.00151	0.08263±0.00288	0.04993±0.00236	0.08831±0.00709	0.05372±0.00227	0.06549±0.00059	0.05023±0.0053	0.0681±0.00674	0.04785±0.00214	0.11839±0.00471	0.07284±0.00049
91	Asp Phe Met Pro	0.6683±0.1021	0.55544±0.07983	0.69622±0.03817	0.10956±0.02143	0.61979±0.06714	0.36235±0.07774	0.62143±0.04394	0.07718±0.01861	0.56166±0.08138	0.0885±0.03301	0.86832±0.03106	0.10473±0.01478	0.6646±0.6646	0.16665±0.02306	0.17933±0.01217	0.01898±0.00644	0.50815±0.0736	0.02414±0.00877	0±0	0±0	0.02526±0.00171	0±0	0.81216±0.02683	0.06639±0.01557
92	Ala Asp Phe Met	1.03679±0.16837	0.59857±0.14231	1.06982±0.02217	0.38223±0.03685	0.96815±0.01959	0.5162±0.08907	1.0295±0.03441	0.31786±0.03273	0.83227±0.11746	0.28278±0.03081	0.75246±0.03815	0.31088±0.06217	0.92939±0.92939	0.37886±0.02851	0.51255±0.06701	0.25373±0.00572	0.89506±0.0584	0.33751±0.03157	0.23298±0.01367	0.26855±0.02205	0.32681±0.05767	0.32519±0.03534	0.74065±0.02654	0.26008±0.03991
93	Asp Gly Asn Arg	1.60479±0.08652	0.76216±0.16126	1.85019±0.03176	0.44234±0.03158	1.58699±0.11044	0.67258±0.15091	1.65715±0.08581	0.43288±0.0306	1.17184±0.18651	0.33729±0.0533	1.19758±0.02708	0.37792±0.0631	1.43614±1.43614	0.45692±0.0205	0.55268±0.0596	0.30729±0.01716	1.30468±0.08329	0.36656±0.05835	0.32275±0.02365	0.29574±0.02374	0.38515±0.03865	0.3393±0.06911	0.99751±0.03548	0.32321±0.04763
94	Cys Gly Gly Gly	0.01131±0.00059	0.00974±0.00134	0.01214±0.00041	0.00748±0.00035	0.00922±0.00074	0.01104±0.00077	0.01154±0.00119	0.00961±0.00075	0.01222±0.00106	0.0097±0.0011	0.0113±0.00084	0.00878±0.00087	0.01041±0.01041	0.00865±0.00013	0.01404±0.00047	0.01023±0.00037	0.01456±0.0005	0.01046±0.00064	0.01205±0.00116	0.0096±0.00057	0.01289±0.00111	0.01±0.00099	0.0176±0.00074	0.01305±0.00081
95	Gly Arg His	0.17777±0.01775	0.08311±0.00381	0.1968±0.0181	0.04586±0.00458	0.17521±0.01901	0.07032±0.01075	0.18746±0.00685	0.0492±0.00375	0.12262±0.0119	0.0377±0.00432	0.13494±0.01065	0.0446±0.0076	0.15949±0.15949	0.05497±0.00655	0.0718±0.00507	0.04331±0.00556	0.15553±0.01232	0.04871±0.00326	0.04724±0.00491	0.04538±0.00963	0.04925±0.00091	0.04532±0.00351	0.12153±0.00603	0.04486±0.00298
96	Ala His Arg Arg	0.10228±0.04566	0.10569±0.02134	0.08858±0.037	0.07021±0.01559	0.14251±0.0515	0.0898±0.0431	0.21636±0.04326	0.05808±0.01868	0.13484±0.05054	0.05667±0.0113	0.16256±0.04569	0.0346±0.00453	0.22427±0.22427	0.07266±0.02747	0.1682±0.09671	0.05759±0.02223	0.10041±0.02482	0.05717±0.00449	0.18333±0.04887	0.03093±0.00235	0.1542±0.05758	0.05312±0.01437	0.17836±0.0822	0.05583±0.01568
97	Stearoylglycine	0.15682±0.00138	0.19052±0.00977	0.22222±0.00144	0.17899±0.0069	0.26335±0.00995	0.23637±0.03792	0.17569±0.00735	0.13092±0.01653	0.1583±0.00884	0.12615±0.01488	0.31075±0.0081	0.1363±0.01494	0.18053±0.18053	0.12853±0.00228	0.09512±0.00127	0.08307±0.00598	0.18837±0.01436	0.10666±0.00507	0.08869±0.00316	0.07683±0.00597	0.09912±0.00905	0.10047±0.00481	0.1662±0.00205	0.15218±0.00591
98	Ile Glu Asp	0.25489±0.01283	0.21284±0.00753	0.25871±0.01361	0.06067±0.00142	0.25277±0.01838	0.15126±0.0179	0.25809±0.00406	0.06287±0.0062	0.24046±0.01807	0.05694±0.00722	0.29715±0.0086	0.07226±0.01192	0.25729±0.25729	0.09076±0.00366	0.08174±0.00554	0.01304±0.00077	0.18758±0.0213	0.02185±0.00237	0.00163±0.00016	0.00179±0.00052	0.02362±0.00149	0.00691±0.00034	0.31347±0.01733	0.06249±0.00077
99	N-Stearoyl GABA	0.2485±0.01263	0.37804±0.01289	0.54823±0.01944	0.19475±0.0136	0.77308±0.0344	0.3903±0.06011	0.38422±0.01026	0.09408±0.00578	0.34111±0.02553	0.11722±0.01277	1.3895±0.05183	0.21073±0.01916	0.44064±0.44064	0.14784±0.00133	0.03635±0.0011	0.00379±0.00039	0.95858±0.10433	0.11126±0.00572	0.00148±0.00045	0±0	0.01682±0.00262	0.01048±0.00074	0.59675±0.0416	0.16941±0.00361
100	Behenoylglycine	0.26286±0.01719	0.21922±0.00941	0.28704±0.00712	0.06717±0.00942	0.28629±0.01507	0.26216±0.03817	0.21248±0.00501	0.03164±0.0032	0.22639±0.01744	0.03239±0.00288	0.9224±0.05782	0.09326±0.01157	0.55643±0.55643	0.08749±0.00317	0.03964±0.0023	0.00163±0.00043	9.04205±1.08227	0.44353±0.03758	0±0	0±0	0.00852±0.00038	0.00187±0.00053	4.15644±0.07431	0.07795±0.00598
101	1-(Methylthio)propyl propyl disulfide	0.00851±0.00035	0.0173±0.00035	0.02734±0.00054	0.01231±0.00128	0.00903±0.00046	0.0114±0.00254	0.02792±0.00162	0.01453±0.00203	0.02632±0.00164	0.01577±0.00113	0.01962±0.00154	0.01288±0.0035	0.01321±0.01321	0.0074±0.00028	0±0	0±0	0±0	0±0	0.01674±0.00124	0.00261±0.00074	0±0	0±0	0.00627±0.00017	0.00859±0.00087
102	Methanethiosulfonate	0.11142±0.01409	0.02489±0.00734	0.00223±0.00028	0.04746±0.0042	0.08996±0.00703	0.18647±0.03375	0.00309±0.00041	0.10357±0.02108	0.04506±0.00905	0.08569±0.01234	0.01717±0.00125	0.04643±0.00269	0.06737±0.06737	0.08103±0.00173	0.00304±0.00042	0.01349±0.00138	0.07208±0.03198	0.08922±0.00838	0.01649±0.0021	0.00944±0.0012	0.01939±0.00221	0.01346±0.00162	0.07989±0.00586	0.14047±0.02011
103	3-Methylthiopropionic acid	0.0068±0.00104	0.00369±0.00054	0.00383±0.00051	0.00555±0.0007	0.00672±0.00201	0.01427±0.00299	0.00455±0.00072	0.00912±0.00245	0.00636±0.00051	0.00913±0.00155	0.00265±0.00018	0.00558±0.00069	0.00527±0.00504	0.00449±0.00102	0.00285±0.00032	0.00798±0.00013	0.00778±0.00144	0.00655±0.00013	0±0	0±0	0.01243±0.00223	0.01251±0.0013	0.00912±0.00098	0.01641±0.00076
104	b-D-fructosyl-a-D-(6-O-(E))-feruloylglucoside	0.55212±0.04048	0.27564±0.03334	0.63821±0.0996	0.17342±0.02126	0.67919±0.06399	0.35992±0.04276	0.72934±0.0583	0.23184±0.01607	0.57423±0.03512	0.21163±0.01623	0.63753±0.08382	0.2255±0.01735	0.80249±0.80249	0.31325±0.0309	0.39148±0.02064	0.25663±0.00828	0.79562±0.08468	0.27463±0.01773	0.26868±0.02666	0.2324±0.04174	0.26728±0.03438	0.27802±0.03025	0.64798±0.02109	0.28591±0.0316
105	1-Pentene	0.02273±0.00081	0.01638±0.00119	0.01998±0.00155	0.01211±0.00066	0.02048±0.00116	0.01474±0.00229	0.02122±0.00012	0.01468±0.00124	0.0189±0.00111	0.01134±0.0011	0.02132±0.00026	0.01249±0.00139	0.02279±0.02279	0.01715±0.00085	0.02051±0.00144	0.01038±0.00101	0.02255±0.00212	0.01125±0.00013	0.02237±0.00084	0.01362±0.00134	0.0208±0.00216	0.01311±0.00057	0.0259±0.00038	0.0149±0.00057
106	Pipequaline	0.01798±0.00154	0.01311±0.00146	0.02218±0.00138	0.00197±0.00098	0.01968±0.00022	0.009±0.00229	0.02001±0.0008	0.00125±0.00053	0.01868±0.00209	0.00178±0.00073	0.03643±0.00154	0.00238±0.00007	0.02461±0.02461	0.00359±0.00059	0.00527±0.00066	0.00051±0.00029	0.01532±0.00164	0.001±0.00026	0±0	0±0	0.00062±0.00027	0±0	0.02915±0.00177	0.00197±0.00033
107	10-Hydroxycamptothecin	0.01679±0.00033	0.0154±0.00165	0.01788±0.00139	0.01277±0.00045	0.01431±0.00025	0.01606±0.0022	0.01825±0.00067	0.01394±0.00154	0.01734±0.00111	0.01405±0.00184	0.01653±0.00101	0.01351±0.00132	0.01581±0.01581	0.01191±0.00055	0.01824±0.00052	0.01469±0.00041	0.01985±0.00138	0.01423±0.00098	0.01607±0.00013	0.01405±0.00115	0.01774±0.00292	0.01356±0.00148	0.02351±0.00075	0.01867±0.0009
108	(-)-Aspidospermine	0.10624±0.00454	0.04585±0.00337	0.11418±0.00409	0.02413±0.00224	0.10319±0.00185	0.03615±0.00816	0.10834±0.00283	0.02444±0.00559	0.06926±0.00254	0.02025±0.00218	0.08318±0.00117	0.02045±0.00235	0.09971±0.09971	0.02678±0.002	0.03595±0.00307	0.02013±0.0007	0.08379±0.00877	0.02507±0.00319	0.01976±0.00096	0.02278±0.00818	0.02446±0.00389	0.02284±0.00193	0.06737±0.00276	0.0202±0.00099
109	SN-38	0.75992±0.04903	0.6652±0.04843	0.80867±0.03462	0.48931±0.02715	0.64246±0.01224	0.74352±0.09176	0.86378±0.03101	0.69825±0.07905	0.86697±0.05928	0.6758±0.08365	0.83694±0.03431	0.63162±0.06536	0.73916±0.73916	0.60953±0.01253	1.01067±0.03502	0.67654±0.02218	1.02439±0.07054	0.71418±0.03305	0.82344±0.0366	0.66632±0.06844	0.87165±0.08733	0.65792±0.02981	1.28395±0.01892	0.92075±0.01203
110	Sodium palmitate	2.43808±0.21591	1.06507±0.16933	2.86894±0.08874	0.60062±0.07438	2.51584±0.07957	0.91246±0.2241	2.65449±0.1275	0.55296±0.06146	1.64573±0.21838	0.45956±0.02585	1.80411±0.10152	0.48024±0.04975	2.15602±2.15602	0.57384±0.02674	0.7127±0.0386	0.42467±0.03377	1.83084±0.13581	0.47547±0.04685	0.42057±0.02206	0.38391±0.02005	0.49395±0.06488	0.44334±0.06845	1.34974±0.04997	0.43468±0.05089
111	1-(4-Fluorophenyl)-3H-[1,3]thiazolo[3,4-a]benzimidazole	0.1255±0.01019	0.11735±0.01332	0.1462±0.01844	0.09034±0.00445	0.11962±0.00041	0.14842±0.02576	0.17014±0.01699	0.14112±0.02069	0.16603±0.00485	0.13066±0.02022	0.16746±0.01015	0.12832±0.01474	0.14655±0.14655	0.12779±0.00262	0.21292±0.01368	0.14447±0.00443	0.2203±0.02574	0.15018±0.00458	0.17689±0.01546	0.14197±0.01335	0.178±0.02121	0.13797±0.00485	0.26938±0.01674	0.19568±0.00294
